# Supplementary material for: Stress keratin 17 enhances papillomavirus infection-induced disease by downregulating T cell recruitment
Source: PLoS Pathog. 2020 Jan 22;16(1):e1008206. doi: 10.1371/journal.ppat.1008206 (PMC6975545; doi:10.1371/journal.ppat.1008206)
Supplement: S1 Table — The original data are available at GEO repository (Accession number GSE136647). Related to Fig 1A. (XLSX) [file ppat.1008206.s001.xlsx]

## Sheet: Sheet1
Supplemental Table 1. Differential expression of mouse genes induced in ear MmuPV-1 papillomas (over the uninfected normal ear tissues)
	Diff_Fold Change (FC)	Diff_pval	Gene Name	GeneType
ENSMUSG00000041984.2	13.7319	4.12514e-73	Rptn	protein_coding
ENSMUSG00000023041.6	13.1098	2.64295e-77	Krt6b	protein_coding
ENSMUSG00000053797.10	12.2586	6.91565e-60	Krt16	protein_coding
ENSMUSG00000071561.2	11.7529	1.09735e-72	BC100530	protein_coding
ENSMUSG00000076258.1	10.8172	1.4372e-15	Gm23935	miRNA
ENSMUSG00000058354.6	10.8075	3.60242e-63	Krt6a	protein_coding
ENSMUSG00000048455.9	9.84204	1.17401e-60	Sprr1b	protein_coding
ENSMUSG00000054905.2	7.55632	6.6477e-58	Stfa3	protein_coding
ENSMUSG00000039775.7	6.83398	4.77368e-56	Defb3	protein_coding
ENSMUSG00000050092.3	5.53545	2.80432e-49	Sprr2b	protein_coding
ENSMUSG00000079594.2	5.08214	3.50135e-45	BC117090	protein_coding
ENSMUSG00000096842.1	5.05577	3.59167e-36	Gm10736	processed_pseudogene
ENSMUSG00000093843.1	4.5491	2.46873e-37	Gm25939	snRNA
ENSMUSG00000042212.3	4.21126	1.72655e-38	Sprr2d	protein_coding
ENSMUSG00000056071.8	4.09621	1.01278e-25	S100a9	protein_coding
ENSMUSG00000088246.1	4.04847	2.2048e-21	Gm25911	miRNA
ENSMUSG00000027533.10	3.97884	2.65338e-34	Fabp5	protein_coding
ENSMUSG00000035557.9	3.97161	3.42917e-18	Krt17	protein_coding
ENSMUSG00000046330.9	3.90951	4.13618e-25	Rpl37a	protein_coding
ENSMUSG00000045475.5	3.88548	7.41833e-35	Lce3c	protein_coding
ENSMUSG00000027913.5	3.85599	5.13067e-30	Crct1	protein_coding
ENSMUSG00000050063.14	3.72567	2.02089e-33	Klk6	protein_coding
ENSMUSG00000050359.7	3.70236	7.67118e-20	Sprr1a	protein_coding
ENSMUSG00000046259.2	3.69104	4.53618e-33	Sprr2h	protein_coding
ENSMUSG00000007892.7	3.6715	5.28338e-14	Rplp1	protein_coding
ENSMUSG00000033508.6	3.55199	4.43427e-18	Asprv1	protein_coding
ENSMUSG00000074280.5	3.53336	4.67533e-29	Gm6166	pseudogene
ENSMUSG00000033765.4	3.45576	1.3919e-10	Calm4	protein_coding
ENSMUSG00000024608.6	3.45243	1.38047e-29	Rps14	protein_coding
ENSMUSG00000090733.2	3.44815	2.26255e-13	Rps27	protein_coding
ENSMUSG00000098178.1	3.25589	2.79447e-17	Yam1	lincRNA
ENSMUSG00000065353.1	3.21812	1.34793e-20	Snora73b	snoRNA
ENSMUSG00000046834.6	3.09969	2.40755e-07	Krt1	protein_coding
ENSMUSG00000093674.3	3.08971	6.40284e-17	Rpl41	protein_coding
ENSMUSG00000090862.2	3.04997	1.53421e-20	Rps13	protein_coding
ENSMUSG00000049517.7	3.00305	7.75253e-15	Rps23	protein_coding
ENSMUSG00000064023.3	2.96546	2.1024e-25	Klk8	protein_coding
ENSMUSG00000033307.6	2.93082	1.56153e-21	Mif	protein_coding
ENSMUSG00000064380.1	2.9089	3.87442e-20	Gm26448	snoRNA
ENSMUSG00000047676.5	2.9047	1.47038e-24	Rpsa-ps10	processed_pseudogene
ENSMUSG00000012848.10	2.90213	2.18767e-18	Rps5	protein_coding
ENSMUSG00000059956.10	2.84493	2.161e-24	Serpinb12	protein_coding
ENSMUSG00000003970.8	2.79622	3.15071e-12	Rpl8	protein_coding
ENSMUSG00000092837.1	2.77185	0.00065477	Rpph1	ribozyme
ENSMUSG00000028081.6	2.76039	1.32546e-13	Rps3a1	protein_coding
ENSMUSG00000043472.10	2.73745	5.25645e-22	Lce3d	protein_coding
ENSMUSG00000067274.6	2.73046	8.1576e-11	Rplp0	protein_coding
ENSMUSG00000056054.8	2.71513	1.81786e-13	S100a8	protein_coding
ENSMUSG00000088088.1	2.71326	6.58763e-05	Rmrp	ribozyme
ENSMUSG00000028435.8	2.70309	9.18408e-20	Aqp3	protein_coding
ENSMUSG00000027562.8	2.61417	1.68867e-20	Car2	protein_coding
ENSMUSG00000091957.3	2.59547	3.59595e-21	Rps2-ps10	transcribed_processed_pseudogene
ENSMUSG00000074129.8	2.56541	1.82214e-15	Rpl13a	protein_coding
ENSMUSG00000031372.7	2.48311	1.40896e-19	Trex2	protein_coding
ENSMUSG00000063457.10	2.47892	3.83833e-10	Rps15	protein_coding
ENSMUSG00000037742.10	2.45885	1.38496e-05	Eef1a1	protein_coding
ENSMUSG00000008682.9	2.42768	2.29885e-15	Rpl10	protein_coding
ENSMUSG00000097971.3	2.41471	1.46772e-05	Gm26917	lincRNA
ENSMUSG00000061983.6	2.39689	6.5206e-06	Rps12	protein_coding
ENSMUSG00000068885.4	2.35336	7.76441e-17	Lce3f	protein_coding
ENSMUSG00000034892.8	2.34389	6.60147e-14	Rps29	protein_coding
ENSMUSG00000046352.7	2.33495	1.22016e-15	Gjb2	protein_coding
ENSMUSG00000061928.6	2.32792	1.19689e-15	Dsg1b	protein_coding
ENSMUSG00000094344.1	2.3209	5.33017e-17	Gm11942	processed_pseudogene
ENSMUSG00000059606.3	2.3154	1.48125e-17	Rnase2b	protein_coding
ENSMUSG00000047884.5	2.30303	4.30123e-17	Klk9	protein_coding
ENSMUSG00000061477.3	2.30163	2.77635e-11	Rps7	protein_coding
ENSMUSG00000060143.6	2.28691	1.33788e-15	Gm10076	protein_coding
ENSMUSG00000047675.11	2.28322	3.06877e-12	Rps8	protein_coding
ENSMUSG00000037563.10	2.2612	1.85711e-10	Rps16	protein_coding
ENSMUSG00000006333.10	2.25769	8.83102e-13	Rps9	protein_coding
ENSMUSG00000029614.9	2.25442	2.3842e-13	Rpl6	protein_coding
ENSMUSG00000000740.7	2.24822	1.50344e-14	Rpl13	protein_coding
ENSMUSG00000102308.1	2.24458	4.59283e-10	2310046K23Rik	protein_coding
ENSMUSG00000074155.1	2.23993	5.95024e-16	Klk5	protein_coding
ENSMUSG00000037805.10	2.22622	1.00251e-12	Rpl10a	protein_coding
ENSMUSG00000088185.1	2.22515	1.65089e-15	Scarna2	scaRNA
ENSMUSG00000034994.9	2.21943	1.16952e-06	Eef2	protein_coding
ENSMUSG00000028148.7	2.21849	2.56779e-12	Them5	protein_coding
ENSMUSG00000063229.10	2.2128	6.02559e-15	Ldha	protein_coding
ENSMUSG00000057863.5	2.2076	2.19249e-10	Rpl36	protein_coding
ENSMUSG00000020372.11	2.20463	1.07134e-13	Gnb2l1	protein_coding
ENSMUSG00000088609.1	2.19485	1.34299e-12	Gm24187	miRNA
ENSMUSG00000079641.3	2.18158	2.59758e-15	Rpl39	protein_coding
ENSMUSG00000063651.7	2.18156	1.53743e-13	Cnfn	protein_coding
ENSMUSG00000062647.12	2.17529	4.79875e-09	Rpl7a	protein_coding
ENSMUSG00000030693.9	2.15261	2.3289e-14	Klk10	protein_coding
ENSMUSG00000003429.10	2.14522	8.61806e-08	Rps11	protein_coding
ENSMUSG00000074433.4	2.14497	5.3894e-14	Lce3e	protein_coding
ENSMUSG00000025967.12	2.13929	2.88596e-13	Eef1b2	protein_coding
ENSMUSG00000064797.1	2.13509	3.54447e-10	Gm24357	snoRNA
ENSMUSG00000078812.6	2.13425	2.76281e-12	Eif5a	protein_coding
ENSMUSG00000019987.8	2.11749	1.00114e-13	Arg1	protein_coding
ENSMUSG00000005355.8	2.11693	7.82431e-13	Casp14	protein_coding
ENSMUSG00000038274.7	2.10743	8.42301e-09	Fau	protein_coding
ENSMUSG00000045545.8	2.10516	0.000229859	Krt14	protein_coding
ENSMUSG00000012405.11	2.09498	2.96708e-14	Rpl15	protein_coding
ENSMUSG00000009927.8	2.09307	6.77966e-07	Rps25	protein_coding
ENSMUSG00000007891.11	2.08259	3.71624e-09	Ctsd	protein_coding
ENSMUSG00000039001.8	2.0794	6.32092e-13	Rps21	protein_coding
ENSMUSG00000032294.12	2.07792	2.08245e-08	Pkm	protein_coding
ENSMUSG00000025794.8	2.07361	8.37039e-07	Rpl14	protein_coding
ENSMUSG00000029368.9	2.06206	8.08927e-13	Alb	protein_coding
ENSMUSG00000046203.7	2.05906	4.57224e-13	Sprr2g	polymorphic_pseudogene
ENSMUSG00000008668.10	2.05542	1.64473e-13	Rps18	protein_coding
ENSMUSG00000074199.3	2.05393	0.000144278	Krtdap	protein_coding
ENSMUSG00000077506.1	2.05251	1.19192e-13	Scarna9	snoRNA
ENSMUSG00000058546.8	2.04672	3.97517e-07	Rpl23a	protein_coding
ENSMUSG00000035105.5	2.04662	1.41902e-13	Egln3	protein_coding
ENSMUSG00000003955.7	2.04075	1.20931e-12	Fam162a	protein_coding
ENSMUSG00000020460.11	2.0329	8.56841e-12	Rps27a	protein_coding
ENSMUSG00000092746.2	2.02844	2.2907e-10	Rn7s6	misc_RNA
ENSMUSG00000044322.6	2.02566	9.31493e-08	Dsc1	protein_coding
ENSMUSG00000034634.7	2.01438	2.39625e-06	Ly6d	protein_coding
ENSMUSG00000038900.13	2.01249	8.7924e-11	Rpl12	protein_coding
ENSMUSG00000044594.10	2.01177	9.20994e-13	Serpinb3a	protein_coding
ENSMUSG00000071644.6	2.00936	3.2272e-10	Eef1g	protein_coding
ENSMUSG00000069792.5	2.00694	1.23768e-12	Wfdc17	protein_coding
ENSMUSG00000057322.8	2.00313	1.95516e-09	Rpl38	protein_coding
ENSMUSG00000094655.1	2.00312	2.83776e-12	Gm25360	snRNA
ENSMUSG00000057454.4	1.96105	3.89637e-10	Lypd3	protein_coding
ENSMUSG00000028645.6	1.94644	5.1827e-12	Slc2a1	protein_coding
ENSMUSG00000019851.7	1.94301	5.66144e-05	Perp	protein_coding
ENSMUSG00000047281.3	1.93539	5.61478e-07	Sfn	protein_coding
ENSMUSG00000017404.8	1.92611	1.58287e-06	Rpl19	protein_coding
ENSMUSG00000037185.8	1.92609	2.29999e-09	Krt80	protein_coding
ENSMUSG00000057841.3	1.92406	7.16749e-05	Rpl32	protein_coding
ENSMUSG00000103750.1	1.92038	2.19508e-11	Flg	protein_coding
ENSMUSG00000062006.8	1.90965	3.00737e-11	Rpl34	protein_coding
ENSMUSG00000043716.9	1.9054	5.4616e-08	Rpl7	protein_coding
ENSMUSG00000011884.9	1.90392	2.83901e-08	Gltp	protein_coding
ENSMUSG00000042157.2	1.89868	8.95442e-11	Sprr2i	protein_coding
ENSMUSG00000059070.10	1.89385	2.90516e-11	Rpl18	protein_coding
ENSMUSG00000051627.2	1.89217	4.69817e-09	Hist1h1e	protein_coding
ENSMUSG00000039518.7	1.88536	1.67178e-08	Cdsn	protein_coding
ENSMUSG00000029632.5	1.87889	9.15594e-09	Ndufa4	protein_coding
ENSMUSG00000061482.6	1.87744	2.72025e-07	Hist1h4d	protein_coding
ENSMUSG00000025362.5	1.87716	0.000419746	Rps26	protein_coding
ENSMUSG00000060981.6	1.86386	1.12054e-10	Hist1h4h	protein_coding
ENSMUSG00000021591.7	1.8593	1.33596e-10	Glrx	protein_coding
ENSMUSG00000016319.3	1.85912	3.38943e-09	Slc25a5	protein_coding
ENSMUSG00000017002.10	1.85067	4.57658e-10	Slpi	protein_coding
ENSMUSG00000047215.10	1.84743	2.60758e-10	Rpl9	protein_coding
ENSMUSG00000005054.6	1.82374	3.76116e-09	Cstb	protein_coding
ENSMUSG00000032454.5	1.82361	2.87109e-10	Rbp2	protein_coding
ENSMUSG00000074457.6	1.81946	1.169e-09	S100a16	protein_coding
ENSMUSG00000056999.10	1.8052	4.46187e-08	Ide	protein_coding
ENSMUSG00000055561.9	1.8046	4.69524e-07	Spink5	protein_coding
ENSMUSG00000042306.7	1.79928	1.07737e-07	S100a14	protein_coding
ENSMUSG00000069274.3	1.79916	7.22918e-10	Hist1h4f	protein_coding
ENSMUSG00000062070.8	1.79797	6.57618e-10	Pgk1	protein_coding
ENSMUSG00000042845.7	1.79703	2.90485e-09	Wfdc12	protein_coding
ENSMUSG00000025203.5	1.78652	2.12048e-09	Scd2	protein_coding
ENSMUSG00000003541.6	1.78169	1.11867e-09	Ier3	protein_coding
ENSMUSG00000042031.4	1.77811	4.95368e-09	Lce3b	protein_coding
ENSMUSG00000077714.1	1.77736	8.80802e-08	Snord17	snoRNA
ENSMUSG00000054046.6	1.77051	1.92277e-09	Klk13	protein_coding
ENSMUSG00000003032.8	1.76979	2.02638e-08	Klf4	protein_coding
ENSMUSG00000030695.9	1.76897	7.52853e-07	Aldoa	protein_coding
ENSMUSG00000063856.7	1.76663	3.67126e-08	Gpx1	protein_coding
ENSMUSG00000030432.8	1.76606	2.79059e-05	Rpl28	protein_coding
ENSMUSG00000030744.8	1.76042	9.79503e-08	Rps3	protein_coding
ENSMUSG00000063524.9	1.75961	2.37519e-09	Eno1	protein_coding
ENSMUSG00000026985.1	1.75904	2.38963e-09	Il1f8	protein_coding
ENSMUSG00000084349.3	1.75462	3.00585e-09	Rpl3-ps1	processed_pseudogene
ENSMUSG00000025068.7	1.75372	4.007e-09	Gsto1	protein_coding
ENSMUSG00000041841.7	1.75236	8.11802e-07	Rpl37	protein_coding
ENSMUSG00000081977.6	1.74591	0.000346115	Flg	protein_coding
ENSMUSG00000088025.1	1.74269	5.53225e-09	Rprl3	ribozyme
ENSMUSG00000052146.11	1.73523	1.15424e-07	Rps10	protein_coding
ENSMUSG00000077391.1	1.73506	1.18175e-08	Gm24336	snoRNA
ENSMUSG00000083773.4	1.73436	6.90216e-09	Gm13394	processed_pseudogene
ENSMUSG00000062997.6	1.72947	2.88226e-06	Rpl35	protein_coding
ENSMUSG00000095419.1	1.72945	7.27108e-09	Gm14328	processed_pseudogene
ENSMUSG00000038633.5	1.72781	2.83379e-08	Degs1	protein_coding
ENSMUSG00000040952.12	1.72654	7.03805e-09	Rps19	protein_coding
ENSMUSG00000087968.1	1.72242	5.22883e-08	Gm25395	scaRNA
ENSMUSG00000058017.6	1.71931	5.32181e-08	Serpinb3d	protein_coding
ENSMUSG00000086841.1	1.71394	1.26882e-08	2410006H16Rik	processed_transcript
ENSMUSG00000054065.7	1.71343	1.73943e-08	Pkp3	protein_coding
ENSMUSG00000032399.7	1.71063	0.00173293	Rpl4	protein_coding
ENSMUSG00000058558.8	1.70467	5.66275e-07	Rpl5	protein_coding
ENSMUSG00000026984.4	1.70281	1.54189e-08	Il1f6	protein_coding
ENSMUSG00000060678.4	1.69331	2.30914e-08	Hist1h4c	protein_coding
ENSMUSG00000045128.8	1.6925	0.000473544	Rpl18a	protein_coding
ENSMUSG00000026450.10	1.69188	9.80966e-07	Chit1	protein_coding
ENSMUSG00000035885.4	1.69022	8.06374e-08	Cox8a	protein_coding
ENSMUSG00000030510.10	1.68968	2.54905e-08	Cers3	protein_coding
ENSMUSG00000025393.8	1.6889	6.41453e-07	Atp5b	protein_coding
ENSMUSG00000008601.8	1.68811	2.54973e-08	Rab25	protein_coding
ENSMUSG00000073702.7	1.68325	4.29119e-06	Rpl31	protein_coding
ENSMUSG00000028367.5	1.68032	3.40055e-08	Txn1	protein_coding
ENSMUSG00000063696.6	1.67856	4.23867e-08	Gm8730	protein_coding
ENSMUSG00000028234.6	1.67263	9.76779e-08	Rps20	protein_coding
ENSMUSG00000060036.9	1.6716	2.7923e-06	Rpl3	protein_coding
ENSMUSG00000062825.11	1.66958	1.24452e-06	Actg1	protein_coding
ENSMUSG00000036181.2	1.66501	6.99535e-08	Hist1h1c	protein_coding
ENSMUSG00000046364.10	1.66374	7.96359e-07	Rpl27a	protein_coding
ENSMUSG00000099021.1	1.66152	0.00148371	Rn7s1	misc_RNA
ENSMUSG00000025290.12	1.65986	0.00349679	Rps24	protein_coding
ENSMUSG00000022468.7	1.65355	5.20299e-07	Endou	protein_coding
ENSMUSG00000060938.10	1.65347	4.36391e-05	Rpl26	protein_coding
ENSMUSG00000052565.6	1.65142	3.38353e-07	Hist1h1d	protein_coding
ENSMUSG00000032518.5	1.6512	0.00106408	Rpsa	protein_coding
ENSMUSG00000046354.3	1.65038	1.11776e-07	Defb14	protein_coding
ENSMUSG00000044533.11	1.64487	8.17886e-05	Rps2	protein_coding
ENSMUSG00000080921.4	1.64469	1.12389e-07	Rpl38-ps2	processed_pseudogene
ENSMUSG00000052837.5	1.64386	1.19178e-07	Junb	protein_coding
ENSMUSG00000036751.6	1.63927	1.31446e-05	Cox6b1	protein_coding
ENSMUSG00000033161.9	1.6385	1.03614e-06	Atp1a1	protein_coding
ENSMUSG00000020163.8	1.63802	1.35798e-07	Uqcr11	protein_coding
ENSMUSG00000026202.9	1.63471	3.16784e-07	Tuba4a	protein_coding
ENSMUSG00000059796.12	1.63194	4.21602e-07	Eif4a1	protein_coding
ENSMUSG00000055030.1	1.62956	6.65592e-07	Sprr2e	protein_coding
ENSMUSG00000062328.7	1.62764	0.0028925	Rpl17	protein_coding
ENSMUSG00000048373.7	1.62449	4.47169e-07	Fgfbp1	protein_coding
ENSMUSG00000063130.3	1.62045	0.000222916	Calml3	protein_coding
ENSMUSG00000060962.8	1.61901	0.00277061	Dmkn	protein_coding
ENSMUSG00000023456.10	1.61876	7.90528e-07	Tpi1	protein_coding
ENSMUSG00000058385.7	1.61622	5.28483e-07	Hist1h2bg	protein_coding
ENSMUSG00000058773.2	1.61611	2.91691e-07	Hist1h1b	protein_coding
ENSMUSG00000027401.9	1.60556	1.02214e-06	Tgm3	protein_coding
ENSMUSG00000026413.8	1.5993	7.34652e-05	Pkp1	protein_coding
ENSMUSG00000025508.9	1.58982	5.02052e-06	Rplp2	protein_coding
ENSMUSG00000028495.10	1.58165	0.000597753	Rps6	protein_coding
ENSMUSG00000026327.4	1.58145	1.8984e-06	Serpinb11	protein_coding
ENSMUSG00000057666.14	1.57294	1.59114e-06	Gapdh	protein_coding
ENSMUSG00000043681.5	1.5703	0.00355368	Fam25c	protein_coding
ENSMUSG00000024409.8	1.56889	1.22968e-06	Psors1c2	protein_coding
ENSMUSG00000060093.6	1.56783	1.4013e-06	Hist1h4a	protein_coding
ENSMUSG00000041697.8	1.56478	4.81285e-06	Cox6a1	protein_coding
ENSMUSG00000063316.9	1.56171	3.89866e-06	Rpl27	protein_coding
ENSMUSG00000021290.5	1.55243	2.17467e-06	2010107E04Rik	protein_coding
ENSMUSG00000047139.8	1.55093	2.45351e-05	Cd24a	protein_coding
ENSMUSG00000060126.10	1.54748	0.000898047	Tpt1	protein_coding
ENSMUSG00000034362.7	1.53075	4.32679e-06	Csta1	protein_coding
ENSMUSG00000031320.9	1.52897	0.00295342	Rps4x	protein_coding
ENSMUSG00000061787.10	1.52156	0.00049651	Rps17	protein_coding
ENSMUSG00000079435.5	1.51839	3.81506e-05	Rpl36a	protein_coding
ENSMUSG00000051397.4	1.51713	2.24575e-05	Tacstd2	protein_coding
ENSMUSG00000018585.9	1.51411	1.26385e-05	Atox1	protein_coding
ENSMUSG00000061527.6	1.51289	0.0282627	Krt5	protein_coding
ENSMUSG00000025130.7	1.51026	0.000132578	P4hb	protein_coding
ENSMUSG00000038717.7	1.50933	1.04572e-05	Atp5l	protein_coding
ENSMUSG00000031818.8	1.50593	1.50305e-05	Cox4i1	protein_coding
ENSMUSG00000096001.2	1.50541	1.09884e-05	2610528A11Rik	protein_coding
ENSMUSG00000034024.7	1.50398	5.48167e-05	Cct2	protein_coding
ENSMUSG00000001552.10	1.50376	6.44029e-05	Jup	protein_coding
ENSMUSG00000075031.3	1.49591	1.30965e-05	Hist1h2bb	protein_coding
ENSMUSG00000053522.7	1.4945	0.00277395	Lgals7	protein_coding
ENSMUSG00000062380.3	1.49336	3.4704e-05	Tubb3	protein_coding
ENSMUSG00000029580.10	1.49017	0.00880544	Actb	protein_coding
ENSMUSG00000087881.1	1.48734	2.51339e-05	Gm22442	scaRNA
ENSMUSG00000026547.11	1.48104	5.04476e-05	Tagln2	protein_coding
ENSMUSG00000039070.5	1.47956	3.06074e-05	Cpa4	protein_coding
ENSMUSG00000018821.3	1.47562	2.54103e-05	Avpi1	protein_coding
ENSMUSG00000024479.2	1.47412	2.50269e-05	Mal2	protein_coding
ENSMUSG00000004864.8	1.4733	3.85832e-05	Mapk13	protein_coding
ENSMUSG00000041453.8	1.46941	6.4899e-05	Rpl21	protein_coding
ENSMUSG00000059325.10	1.46655	3.5476e-05	Hopx	protein_coding
ENSMUSG00000022218.11	1.46387	4.19634e-05	Tgm1	protein_coding
ENSMUSG00000040127.9	1.46	3.88776e-05	Sdr9c7	protein_coding
ENSMUSG00000059751.7	1.4594	0.000342189	Rps3a3	processed_pseudogene
ENSMUSG00000076281.1	1.45013	0.0265583	Gm24270	miRNA
ENSMUSG00000089281.1	1.44906	5.58111e-05	Scarna6	scaRNA
ENSMUSG00000058672.6	1.4474	5.71992e-05	Tubb2a	protein_coding
ENSMUSG00000006589.7	1.43986	9.54776e-05	Aprt	protein_coding
ENSMUSG00000065265.1	1.43858	0.00341009	Gm23455	snoRNA
ENSMUSG00000089728.1	1.43427	0.000133354	Clec2f	unprocessed_pseudogene
ENSMUSG00000044103.4	1.42987	0.000126049	Il1f9	protein_coding
ENSMUSG00000075015.3	1.42763	0.00975016	Gm10801	protein_coding
ENSMUSG00000041560.8	1.42616	0.000208657	Gltscr2	protein_coding
ENSMUSG00000032013.5	1.42606	0.00309849	Trim29	protein_coding
ENSMUSG00000057278.6	1.42542	0.000145888	Snrpg	protein_coding
ENSMUSG00000065408.1	1.42365	0.000259067	Mir31	miRNA
ENSMUSG00000095597.2	1.42282	0.000119647	Gm6472	transcribed_processed_pseudogene
ENSMUSG00000083716.4	1.42183	0.000188719	Gm13436	processed_pseudogene
ENSMUSG00000102187.1	1.42181	0.000162905	Gm7897	unprocessed_pseudogene
ENSMUSG00000021486.6	1.41418	0.000463529	Prelid1	protein_coding
ENSMUSG00000058655.8	1.41381	0.000744245	Eif4b	protein_coding
ENSMUSG00000038650.10	1.41366	0.00016268	Rnh1	protein_coding
ENSMUSG00000024953.12	1.4134	0.000168186	Prdx5	protein_coding
ENSMUSG00000037049.8	1.41214	0.000167489	Smpd1	protein_coding
ENSMUSG00000095241.1	1.41041	0.000499146	Gm5478	protein_coding
ENSMUSG00000006315.8	1.40738	0.000235068	Tmem147	protein_coding
ENSMUSG00000026983.6	1.40489	0.000256712	Il1f5	protein_coding
ENSMUSG00000004885.5	1.40334	0.000214663	Crabp2	protein_coding
ENSMUSG00000031762.6	1.40207	0.000316654	Mt2	protein_coding
ENSMUSG00000022312.10	1.40139	0.00105418	Eif3h	protein_coding
ENSMUSG00000022871.8	1.40062	0.00043519	Fetub	protein_coding
ENSMUSG00000040055.8	1.39948	0.000456197	Gjb6	protein_coding
ENSMUSG00000055839.5	1.3976	0.000715118	Tceb2	protein_coding
ENSMUSG00000088552.1	1.3967	0.000472183	Mir1957a	miRNA
ENSMUSG00000019761.9	1.39111	0.149206	Krt10	protein_coding
ENSMUSG00000059040.4	1.39037	0.00057979	Eno1b	protein_coding
ENSMUSG00000034957.9	1.38974	0.000313632	Cebpa	protein_coding
ENSMUSG00000071866.7	1.38507	0.000627161	Ppia	protein_coding
ENSMUSG00000025283.11	1.38457	0.0003672	Sat1	protein_coding
ENSMUSG00000000915.11	1.38428	0.000371468	Hip1r	protein_coding
ENSMUSG00000053565.9	1.38239	0.00174313	Eif3k	protein_coding
ENSMUSG00000067288.8	1.37731	0.00269344	Rps28	protein_coding
ENSMUSG00000028936.11	1.37705	0.00059573	Rpl22	protein_coding
ENSMUSG00000020267.6	1.3765	0.000572228	Hint1	protein_coding
ENSMUSG00000008683.12	1.37395	0.000534832	Rps15a	protein_coding
ENSMUSG00000057113.9	1.37185	0.00636007	Npm1	protein_coding
ENSMUSG00000015656.12	1.37065	0.00560163	Hspa8	protein_coding
ENSMUSG00000088789.1	1.37026	0.00141733	Scarna13	scaRNA
ENSMUSG00000048758.9	1.36979	0.000682009	Rpl29	protein_coding
ENSMUSG00000020840.6	1.36966	0.000586512	Blmh	protein_coding
ENSMUSG00000001525.10	1.36872	0.00159355	Tubb5	protein_coding
ENSMUSG00000050211.10	1.36711	0.000771532	Pla2g4e	protein_coding
ENSMUSG00000054325.5	1.36702	0.00145655	Lce3a	protein_coding
ENSMUSG00000027456.8	1.36542	0.000776863	Sdcbp2	protein_coding
ENSMUSG00000025428.11	1.36463	0.00376031	Atp5a1	protein_coding
ENSMUSG00000067616.7	1.36382	0.000877426	Klk11	protein_coding
ENSMUSG00000010080.11	1.36236	0.000805293	Epn3	protein_coding
ENSMUSG00000021585.8	1.36102	0.00264225	Cast	protein_coding
ENSMUSG00000103335.1	1.36088	0.000749153	Flg	protein_coding
ENSMUSG00000099471.1	1.35898	0.000778079	Gm8451	processed_pseudogene
ENSMUSG00000022551.7	1.35687	0.000952331	Cyc1	protein_coding
ENSMUSG00000061144.5	1.35597	0.00158915	Spink12	protein_coding
ENSMUSG00000056076.9	1.35034	0.00115301	Eif3b	protein_coding
ENSMUSG00000028063.11	1.34924	0.0034954	Lmna	protein_coding
ENSMUSG00000064168.4	1.34898	0.00131585	Hist1h2bh	protein_coding
ENSMUSG00000059743.8	1.34835	0.00193683	Fdps	protein_coding
ENSMUSG00000054889.5	1.34788	0.0604178	Dsp	protein_coding
ENSMUSG00000095205.1	1.34693	0.00129102	Snord93	snoRNA
ENSMUSG00000096807.1	1.34602	0.00136295	Hist1h2bm	protein_coding
ENSMUSG00000036731.7	1.34528	0.00204155	Cysrt1	protein_coding
ENSMUSG00000075217.1	1.34505	0.00111316	4833423E24Rik	protein_coding
ENSMUSG00000075014.1	1.34416	0.0440831	Gm10800	protein_coding
ENSMUSG00000019433.8	1.34204	0.00121167	Gipc1	protein_coding
ENSMUSG00000032373.10	1.34162	0.00130295	Car12	protein_coding
ENSMUSG00000028680.10	1.34096	0.00141734	Plk3	protein_coding
ENSMUSG00000029377.4	1.33917	0.00194301	Ereg	protein_coding
ENSMUSG00000050296.10	1.33894	0.00147309	Abca12	protein_coding
ENSMUSG00000101972.1	1.33746	0.0017761	Hist1h3i	protein_coding
ENSMUSG00000091478.2	1.33643	0.00182534	Gm10039	processed_pseudogene
ENSMUSG00000022902.7	1.33599	0.00253026	Stfa2	protein_coding
ENSMUSG00000100801.1	1.33356	0.00168463	Gm15459	processed_pseudogene
ENSMUSG00000071516.2	1.33321	0.00195023	Hist1h2ai	protein_coding
ENSMUSG00000099517.1	1.33059	0.00168321	Hist1h3g	protein_coding
ENSMUSG00000021214.9	1.32903	0.00202992	Akr1c18	protein_coding
ENSMUSG00000020592.10	1.32868	0.00471042	Sdc1	protein_coding
ENSMUSG00000015932.8	1.32486	0.0138011	Dstn	protein_coding
ENSMUSG00000046731.4	1.32376	0.00229058	Kctd11	protein_coding
ENSMUSG00000103777.1	1.3237	0.00776831	Flg	protein_coding
ENSMUSG00000075605.3	1.32265	0.00557952	2300005B03Rik	protein_coding
ENSMUSG00000024026.8	1.31979	0.00241002	Glo1	protein_coding
ENSMUSG00000017204.4	1.31973	0.00276873	Gsdma	protein_coding
ENSMUSG00000031877.8	1.3185	0.00274491	Ces2g	protein_coding
ENSMUSG00000023944.10	1.31844	0.0495105	Hsp90ab1	protein_coding
ENSMUSG00000032348.5	1.31768	0.00374036	Gsta4	protein_coding
ENSMUSG00000028691.8	1.31766	0.00236128	Prdx1	protein_coding
ENSMUSG00000029777.9	1.31754	0.00267209	Gars	protein_coding
ENSMUSG00000028792.10	1.31506	0.00253548	Ak2	protein_coding
ENSMUSG00000031490.5	1.31474	0.00337694	Eif4ebp1	protein_coding
ENSMUSG00000081087.1	1.3134	0.00268329	Rps15a-ps7	processed_pseudogene
ENSMUSG00000025980.10	1.31313	0.00325876	Hspd1	protein_coding
ENSMUSG00000040385.6	1.31294	0.00394783	Ppp1ca	protein_coding
ENSMUSG00000018648.11	1.31272	0.00310433	Dusp14	protein_coding
ENSMUSG00000040824.2	1.3102	0.00335649	Snrpd2	protein_coding
ENSMUSG00000022111.8	1.30926	0.00323882	Uchl3	protein_coding
ENSMUSG00000056737.10	1.30677	0.00334177	Capg	protein_coding
ENSMUSG00000032033.11	1.3061	0.00389613	Barx2	protein_coding
ENSMUSG00000069117.3	1.30584	0.0187486	Gm10260	protein_coding
ENSMUSG00000052305.5	1.30324	0.00580184	Hbb-bs	protein_coding
ENSMUSG00000095280.1	1.30213	0.00532513	Gm21738	protein_coding
ENSMUSG00000043430.5	1.3019	0.00488668	Psapl1	protein_coding
ENSMUSG00000022234.10	1.30185	0.00412458	Cct5	protein_coding
ENSMUSG00000039323.14	1.30028	0.00387936	Igfbp2	protein_coding
ENSMUSG00000059534.8	1.29739	0.00402865	Uqcr10	protein_coding
ENSMUSG00000050335.12	1.2958	0.0148168	Lgals3	protein_coding
ENSMUSG00000042688.12	1.29222	0.00474516	Mapk6	protein_coding
ENSMUSG00000043091.8	1.29201	0.00536502	Tuba1c	protein_coding
ENSMUSG00000004929.8	1.29188	0.00625534	Thop1	protein_coding
ENSMUSG00000059900.10	1.29092	0.0050873	Tmem40	protein_coding
ENSMUSG00000069273.2	1.28911	0.0074325	Hist1h3e	protein_coding
ENSMUSG00000033047.4	1.28809	0.0071414	Eif3l	protein_coding
ENSMUSG00000092887.1	1.28799	0.00820861	Snord53	snoRNA
ENSMUSG00000041736.6	1.2878	0.00815895	Tspo	protein_coding
ENSMUSG00000056201.6	1.28732	0.0350961	Cfl1	protein_coding
ENSMUSG00000094733.1	1.28604	0.0101012	Gm5416	protein_coding
ENSMUSG00000020451.13	1.28437	0.00573996	Limk2	protein_coding
ENSMUSG00000061615.2	1.28381	0.00682701	Hist1h2ab	protein_coding
ENSMUSG00000000308.10	1.28189	0.0089326	Ckmt1	protein_coding
ENSMUSG00000028048.7	1.28111	0.00714876	Gba	protein_coding
ENSMUSG00000027613.11	1.28047	0.00666075	Eif6	protein_coding
ENSMUSG00000031400.6	1.27646	0.00693802	G6pdx	protein_coding
ENSMUSG00000041025.11	1.27561	0.00737912	Iffo2	protein_coding
ENSMUSG00000061126.4	1.27493	0.00726855	Cyp4f39	protein_coding
ENSMUSG00000059291.11	1.27486	0.0215901	Rpl11	protein_coding
ENSMUSG00000030713.5	1.27476	0.0637914	Klk7	protein_coding
ENSMUSG00000000088.6	1.27454	0.00755428	Cox5a	protein_coding
ENSMUSG00000049751.6	1.2739	0.00758643	Rpl36al	protein_coding
ENSMUSG00000056612.6	1.27359	0.00741357	Ppp1r14b	protein_coding
ENSMUSG00000022354.3	1.27072	0.0134284	Ndufb9	protein_coding
ENSMUSG00000032330.6	1.26792	0.00858626	Cox7a2	protein_coding
ENSMUSG00000030484.4	1.26601	0.0235499	Lypd5	protein_coding
ENSMUSG00000086583.3	1.26514	0.00993791	Gm15500	transcribed_processed_pseudogene
ENSMUSG00000088929.1	1.26322	0.0120233	Gm24299	snoRNA
ENSMUSG00000030792.7	1.26138	0.0103356	Dkkl1	protein_coding
ENSMUSG00000103933.1	1.26018	0.0108501	Gm36964	processed_pseudogene
ENSMUSG00000001056.3	1.25949	0.0106557	Nhp2	protein_coding
ENSMUSG00000048277.11	1.25918	0.0122545	Syngr2	protein_coding
ENSMUSG00000036169.5	1.25916	0.0117778	Sostdc1	protein_coding
ENSMUSG00000022956.6	1.25901	0.0112142	Atp5o	protein_coding
ENSMUSG00000019179.6	1.25772	0.0110691	Mdh2	protein_coding
ENSMUSG00000001380.6	1.25719	0.0119387	Hars	protein_coding
ENSMUSG00000050635.1	1.25671	0.0189253	Sprr2f	protein_coding
ENSMUSG00000036781.9	1.25419	0.0129637	Rps27l	protein_coding
ENSMUSG00000039217.8	1.25357	0.0132324	Il18	protein_coding
ENSMUSG00000030747.4	1.25345	0.0124392	Dgat2	protein_coding
ENSMUSG00000042354.6	1.25322	0.0124475	Gnl3	protein_coding
ENSMUSG00000046694.6	1.25304	0.0186757	Fam46b	protein_coding
ENSMUSG00000025228.4	1.25232	0.0133811	Actr1a	protein_coding
ENSMUSG00000024740.9	1.25107	0.017881	Ddb1	protein_coding
ENSMUSG00000019872.9	1.24948	0.013956	Smpdl3a	protein_coding
ENSMUSG00000064193.8	1.2492	0.0215828	Gm4735	processed_pseudogene
ENSMUSG00000069266.5	1.24869	0.0172178	Hist1h4b	protein_coding
ENSMUSG00000094338.1	1.24675	0.014454	Hist1h2bl	protein_coding
ENSMUSG00000100210.1	1.24657	0.0205642	Hist1h3f	protein_coding
ENSMUSG00000038482.10	1.24637	0.0145447	Tfdp1	protein_coding
ENSMUSG00000064288.4	1.24341	0.0187726	Hist1h4k	protein_coding
ENSMUSG00000032807.5	1.24288	0.0160667	Alox12b	protein_coding
ENSMUSG00000021868.6	1.24271	0.0175095	Ppif	protein_coding
ENSMUSG00000067006.8	1.23972	0.0384204	Serpinb5	protein_coding
ENSMUSG00000039395.8	1.238	0.0179185	Mreg	protein_coding
ENSMUSG00000032412.8	1.23711	0.0473743	Atp1b3	protein_coding
ENSMUSG00000054499.8	1.23687	0.0237983	Dedd2	protein_coding
ENSMUSG00000005779.8	1.2365	0.0198227	Psmb4	protein_coding
ENSMUSG00000049760.5	1.236	0.0201441	2410015M20Rik	protein_coding
ENSMUSG00000059832.4	1.23583	0.0399539	Kprp	protein_coding
ENSMUSG00000017760.11	1.23528	0.0189724	Ctsa	protein_coding
ENSMUSG00000068039.8	1.23519	0.0191736	Tcp1	protein_coding
ENSMUSG00000091383.1	1.23514	0.0911658	Hist1h2al	protein_coding
ENSMUSG00000024640.5	1.23356	0.0216462	Psat1	protein_coding
ENSMUSG00000050936.4	1.23217	0.021791	Hist2h2bb	lincRNA
ENSMUSG00000096243.1	1.23195	0.0219001	Gm24265	snRNA
ENSMUSG00000065254.1	1.23182	0.0274525	Gm23973	misc_RNA
ENSMUSG00000028381.8	1.23104	0.021584	Ugcg	protein_coding
ENSMUSG00000049932.3	1.23026	0.0297716	H2afx	protein_coding
ENSMUSG00000033589.3	1.22772	0.0226521	Reep4	protein_coding
ENSMUSG00000020075.7	1.22735	0.0228114	Ddx21	protein_coding
ENSMUSG00000027405.12	1.226	0.0279122	Nop56	protein_coding
ENSMUSG00000081640.1	1.22504	0.0288571	Rplp0-ps1	processed_pseudogene
ENSMUSG00000042808.7	1.22485	0.0339738	Gpx2	protein_coding
ENSMUSG00000003271.11	1.22408	0.028548	Sult2b1	protein_coding
ENSMUSG00000065126.1	1.22361	0.0277252	Snord104	snoRNA
ENSMUSG00000075296.4	1.22359	0.0268004	Aldh3b2	protein_coding
ENSMUSG00000015671.10	1.22353	0.028666	Psma2	protein_coding
ENSMUSG00000024922.1	1.22346	0.0249741	Ovol1	protein_coding
ENSMUSG00000022336.2	1.22306	0.0417525	Eif3e	protein_coding
ENSMUSG00000027555.8	1.22209	0.0269696	Car13	protein_coding
ENSMUSG00000017778.10	1.22084	0.0264855	Cox7c	protein_coding
ENSMUSG00000080927.1	1.21984	0.0453397	Gm11430	unprocessed_pseudogene
ENSMUSG00000018102.4	1.21954	0.028033	Hist1h2bc	protein_coding
ENSMUSG00000042124.5	1.21768	0.0415533	Lce1f	protein_coding
ENSMUSG00000021595.14	1.21641	0.0308546	Nsun2	protein_coding
ENSMUSG00000061315.9	1.21428	0.0307566	Naca	protein_coding
ENSMUSG00000041567.3	1.2136	0.0347127	Serpina12	protein_coding
ENSMUSG00000006273.10	1.21349	0.0387761	Atp6v1b2	protein_coding
ENSMUSG00000016554.8	1.2119	0.0344727	Eif3d	protein_coding
ENSMUSG00000029430.9	1.21121	0.0333945	Ran	protein_coding
ENSMUSG00000042377.8	1.21116	0.0331097	Fam83g	protein_coding
ENSMUSG00000036752.4	1.21104	0.0537555	Tubb4b	protein_coding
ENSMUSG00000019102.6	1.21072	0.0336715	Aldh3a1	protein_coding
ENSMUSG00000031059.9	1.21071	0.0351138	Ndufb11	protein_coding
ENSMUSG00000031231.4	1.20847	0.0351642	Cox7b	protein_coding
ENSMUSG00000024136.10	1.20824	0.0376373	Dnase1l2	protein_coding
ENSMUSG00000043165.7	1.20776	0.0751662	Lor	protein_coding
ENSMUSG00000021660.10	1.20697	0.0597172	Btf3	protein_coding
ENSMUSG00000094377.1	1.20671	0.0369987	Gm24407	snRNA
ENSMUSG00000029154.9	1.20605	0.0419305	Cwh43	protein_coding
ENSMUSG00000026796.12	1.20563	0.0417674	Fam129b	protein_coding
ENSMUSG00000030103.7	1.20534	0.040656	Bhlhe40	protein_coding
ENSMUSG00000037280.8	1.20428	0.0493613	Galnt6	protein_coding
ENSMUSG00000038462.3	1.20401	0.0447582	Uqcrfs1	protein_coding
ENSMUSG00000050856.12	1.20384	0.0392519	Atp5k	protein_coding
ENSMUSG00000065041.1	1.2022	0.052031	Gm24044	snoRNA
ENSMUSG00000044217.12	1.20189	0.062198	Aqp5	protein_coding
ENSMUSG00000065734.1	1.2002	0.0528951	Snord49a	snoRNA
ENSMUSG00000018848.4	1.19955	0.0426448	Rars	protein_coding
ENSMUSG00000069305.3	1.19914	0.0623065	Hist1h4n	protein_coding
ENSMUSG00000102395.1	1.19829	0.132463	Flg	protein_coding
ENSMUSG00000062867.9	1.19636	0.0484791	Impdh2	protein_coding
ENSMUSG00000040731.10	1.19556	0.0546278	Eif4h	protein_coding
ENSMUSG00000029762.6	1.19549	0.0554184	Akr1b8	protein_coding
ENSMUSG00000026385.12	1.19539	0.0621595	Dbi	protein_coding
ENSMUSG00000026864.9	1.19451	0.0550812	Hspa5	protein_coding
ENSMUSG00000020444.15	1.19438	0.0550137	Guk1	protein_coding
ENSMUSG00000091845.1	1.19393	0.0626677	Gm4604	processed_pseudogene
ENSMUSG00000024359.8	1.19306	0.0571764	Hspa9	protein_coding
ENSMUSG00000089255.1	1.19276	0.0709915	Snora78	snoRNA
ENSMUSG00000022427.3	1.19262	0.0503093	Tomm22	protein_coding
ENSMUSG00000060032.5	1.19197	0.0567654	H2afj	protein_coding
ENSMUSG00000025481.7	1.19173	0.061142	Urah	protein_coding
ENSMUSG00000011632.6	1.19131	0.0519686	Pinlyp	protein_coding
ENSMUSG00000076498.2	1.19082	0.0644705	Trbc2	TR_C_gene
ENSMUSG00000065701.1	1.1903	0.0562388	Rny1	misc_RNA
ENSMUSG00000020307.10	1.19005	0.0579202	Cdc34	protein_coding
ENSMUSG00000031906.8	1.18966	0.058577	Smpd3	protein_coding
ENSMUSG00000052459.9	1.18935	0.0558071	Atp6v1a	protein_coding
ENSMUSG00000028029.6	1.1887	0.0582843	Aimp1	protein_coding
ENSMUSG00000020190.9	1.18837	0.0549259	Mknk2	protein_coding
ENSMUSG00000069310.3	1.18689	0.0721151	Hist1h3c	protein_coding
ENSMUSG00000030214.4	1.18684	0.0562321	Plbd1	protein_coding
ENSMUSG00000011034.4	1.18663	0.0598231	Slc5a1	protein_coding
ENSMUSG00000037129.7	1.18586	0.057262	Tmprss13	protein_coding
ENSMUSG00000081642.1	1.18542	0.0676491	Gm13532	processed_pseudogene
ENSMUSG00000019210.8	1.18288	0.0627365	Atp6v1e1	protein_coding
ENSMUSG00000076441.5	1.18136	0.079783	Ass1	protein_coding
ENSMUSG00000030662.9	1.18115	0.0637522	Ipo5	protein_coding
ENSMUSG00000065663.1	1.18041	0.0645177	Gm22579	snoRNA
ENSMUSG00000028798.12	1.17964	0.0703019	Eif3i	protein_coding
ENSMUSG00000023175.11	1.17958	0.072842	Bsg	protein_coding
ENSMUSG00000029447.8	1.17835	0.0858286	Cct6a	processed_transcript
ENSMUSG00000077563.1	1.17811	0.0750088	Snora68	snoRNA
ENSMUSG00000001420.9	1.17761	0.0785384	Tmem79	protein_coding
ENSMUSG00000005251.10	1.17745	0.0765106	Ripk4	protein_coding
ENSMUSG00000017607.5	1.17703	0.0702989	Tns4	protein_coding
ENSMUSG00000049775.12	1.17698	0.0904664	Tmsb4x	protein_coding
ENSMUSG00000016382.11	1.17622	0.0749642	Pls3	protein_coding
ENSMUSG00000042244.4	1.17586	0.0926111	Pglyrp3	protein_coding
ENSMUSG00000037469.5	1.17474	0.0785045	Papl	protein_coding
ENSMUSG00000062727.4	1.17436	0.0954745	Hist1h2bk	protein_coding
ENSMUSG00000031146.6	1.17397	0.0826756	Plp2	protein_coding
ENSMUSG00000065911.1	1.17396	0.246332	Gm24447	misc_RNA
ENSMUSG00000031848.10	1.17376	0.0784126	Lsm4	protein_coding
ENSMUSG00000064694.1	1.17373	0.140833	Gm24146	misc_RNA
ENSMUSG00000040714.9	1.17355	0.0804747	Klc3	protein_coding
ENSMUSG00000025364.8	1.17214	0.0864479	Pa2g4	protein_coding
ENSMUSG00000037933.11	1.17123	0.0774799	Bicd2	protein_coding
ENSMUSG00000022596.3	1.17089	0.0894318	Slurp1	protein_coding
ENSMUSG00000022096.10	1.17079	0.082239	Hr	protein_coding
ENSMUSG00000040945.9	1.1705	0.0815634	Rcc2	protein_coding
ENSMUSG00000073602.6	1.17038	0.194277	Serpinb3b	protein_coding
ENSMUSG00000066232.3	1.16931	0.0880764	Ipo7	protein_coding
ENSMUSG00000020368.11	1.16842	0.122512	Canx	protein_coding
ENSMUSG00000033020.6	1.16687	0.0949843	Polr2f	protein_coding
ENSMUSG00000032959.8	1.16665	0.0984247	Pebp1	protein_coding
ENSMUSG00000030095.6	1.16652	0.0859492	Tmem43	protein_coding
ENSMUSG00000061518.6	1.16616	0.0883571	Cox5b	protein_coding
ENSMUSG00000041536.9	1.16615	0.122694	Serpina3a	protein_coding
ENSMUSG00000036427.4	1.16612	0.0905042	Gpi1	protein_coding
ENSMUSG00000071547.3	1.16583	0.1024	Nt5dc2	protein_coding
ENSMUSG00000028692.10	1.1655	0.0895395	Akr1a1	protein_coding
ENSMUSG00000090841.1	1.16471	0.200243	Myl6	protein_coding
ENSMUSG00000060743.8	1.16425	0.0914622	H3f3a	protein_coding
ENSMUSG00000074403.2	1.16372	0.0902592	Hist2h3b	protein_coding
ENSMUSG00000094955.1	1.16301	0.0915147	Gm3699	processed_pseudogene
ENSMUSG00000026750.5	1.1622	0.0947539	Psmb7	protein_coding
ENSMUSG00000049593.8	1.16072	0.0956554	Lce1h	protein_coding
ENSMUSG00000053398.7	1.16053	0.103846	Phgdh	protein_coding
ENSMUSG00000032262.9	1.15986	0.248329	Elovl4	protein_coding
ENSMUSG00000043286.7	1.1595	0.108409	Pnpla1	protein_coding
ENSMUSG00000031068.7	1.15946	0.0981399	Glrx3	protein_coding
ENSMUSG00000055301.7	1.15946	0.0981325	Adh7	protein_coding
ENSMUSG00000030471.13	1.15914	0.113241	Zdhhc13	protein_coding
ENSMUSG00000046761.8	1.15835	0.10093	Fam83h	protein_coding
ENSMUSG00000069268.4	1.15712	0.115988	Hist1h2bf	protein_coding
ENSMUSG00000027808.7	1.15685	0.105068	Serp1	protein_coding
ENSMUSG00000042406.7	1.15663	0.110327	Atf4	protein_coding
ENSMUSG00000053675.8	1.15661	0.126209	Tgm5	protein_coding
ENSMUSG00000040280.9	1.15649	0.103746	Ndufa4l2	protein_coding
ENSMUSG00000020803.3	1.15642	0.109186	Txndc17	protein_coding
ENSMUSG00000067889.4	1.15601	0.108066	Sptbn2	protein_coding
ENSMUSG00000034607.6	1.15503	0.181081	Pof1b	protein_coding
ENSMUSG00000022451.8	1.15469	0.108861	Twf1	protein_coding
ENSMUSG00000033940.7	1.15453	0.116515	Brk1	protein_coding
ENSMUSG00000060860.7	1.15224	0.128752	Ube2s	protein_coding
ENSMUSG00000011752.6	1.15218	0.13557	Pgam1	protein_coding
ENSMUSG00000046623.4	1.15215	0.113574	Gjb4	protein_coding
ENSMUSG00000075232.4	1.15167	0.128173	Amd1	protein_coding
ENSMUSG00000020607.6	1.15144	0.117601	Fam84a	protein_coding
ENSMUSG00000002580.7	1.15026	0.133706	Mien1	protein_coding
ENSMUSG00000034282.3	1.15023	0.130804	Evpl	protein_coding
ENSMUSG00000045665.4	1.15003	0.130972	Mfsd5	protein_coding
ENSMUSG00000005683.7	1.14901	0.144232	Cs	protein_coding
ENSMUSG00000060621.4	1.14862	0.146418	Nkpd1	protein_coding
ENSMUSG00000001924.11	1.14725	0.134214	Uba1	protein_coding
ENSMUSG00000030738.10	1.14694	0.150967	Eif3c	protein_coding
ENSMUSG00000025403.4	1.14681	0.139128	Shmt2	protein_coding
ENSMUSG00000033379.9	1.14671	0.134709	Atp6v0b	protein_coding
ENSMUSG00000028837.4	1.14586	0.130717	Psmb2	protein_coding
ENSMUSG00000068855.3	1.14556	0.129	Hist2h2ac	protein_coding
ENSMUSG00000031948.9	1.14501	0.129784	Kars	protein_coding
ENSMUSG00000025630.8	1.14466	0.130254	Hprt	protein_coding
ENSMUSG00000077734.1	1.1445	0.162352	Snord83b	snoRNA
ENSMUSG00000028786.11	1.14384	0.135911	Tmem54	protein_coding
ENSMUSG00000054808.9	1.14367	0.161115	Actn4	protein_coding
ENSMUSG00000064246.6	1.14366	0.157634	Chil1	protein_coding
ENSMUSG00000014294.4	1.14326	0.160587	Ndufa2	protein_coding
ENSMUSG00000030697.6	1.14318	0.141894	Ppp4c	protein_coding
ENSMUSG00000021468.7	1.14305	0.136152	Sptlc1	protein_coding
ENSMUSG00000065870.2	1.14276	0.180292	Rnu3a	snoRNA
ENSMUSG00000026457.10	1.14271	0.137708	Adipor1	protein_coding
ENSMUSG00000061904.8	1.14231	0.141216	Slc25a3	protein_coding
ENSMUSG00000023918.8	1.14229	0.138834	Adgrf4	protein_coding
ENSMUSG00000049539.2	1.14194	0.16347	Hist1h1a	protein_coding
ENSMUSG00000031799.9	1.14103	0.187156	Tpm4	protein_coding
ENSMUSG00000047586.3	1.14001	0.143671	Nccrp1	protein_coding
ENSMUSG00000032485.10	1.1386	0.152783	Scap	protein_coding
ENSMUSG00000006998.11	1.13847	0.147264	Psmd2	protein_coding
ENSMUSG00000021701.7	1.1367	0.158848	Plk2	protein_coding
ENSMUSG00000029869.7	1.13603	0.152913	Ephb6	protein_coding
ENSMUSG00000014867.5	1.13577	0.15583	Surf4	protein_coding
ENSMUSG00000092702.2	1.13569	0.50967	Gm24514	misc_RNA
ENSMUSG00000074743.4	1.13482	0.182083	Thbd	protein_coding
ENSMUSG00000038690.11	1.13433	0.165613	Atp5j2	protein_coding
ENSMUSG00000014769.9	1.13402	0.17667	Psmb1	protein_coding
ENSMUSG00000054091.8	1.13385	0.161254	1810037I17Rik	protein_coding
ENSMUSG00000022463.7	1.1332	0.164159	Srebf2	protein_coding
ENSMUSG00000103765.1	1.13316	0.208889	Gm37857	TEC
ENSMUSG00000070319.5	1.13313	0.166838	Eif3g	protein_coding
ENSMUSG00000023067.9	1.13292	0.1623	Cdkn1a	protein_coding
ENSMUSG00000020321.11	1.13271	0.162484	Mdh1	protein_coding
ENSMUSG00000073601.2	1.13241	0.212001	Serpinb3c	protein_coding
ENSMUSG00000027984.8	1.13198	0.173545	Hadh	protein_coding
ENSMUSG00000010406.7	1.13175	0.166114	Mrpl52	protein_coding
ENSMUSG00000037894.9	1.13132	0.173931	H2afz	protein_coding
ENSMUSG00000001472.12	1.13092	0.171508	Tcf25	protein_coding
ENSMUSG00000031167.12	1.13037	0.175978	Rbm3	protein_coding
ENSMUSG00000022505.8	1.12909	0.193921	Emp2	protein_coding
ENSMUSG00000080486.1	1.12792	0.213586	Snord100	snoRNA
ENSMUSG00000020108.3	1.12792	0.209605	Ddit4	protein_coding
ENSMUSG00000022193.6	1.12786	0.214856	Psmb5	protein_coding
ENSMUSG00000041782.10	1.12767	0.183642	Lad1	protein_coding
ENSMUSG00000007564.10	1.12764	0.180255	Ppp2r1a	protein_coding
ENSMUSG00000025651.10	1.12743	0.179996	Uqcrc1	protein_coding
ENSMUSG00000026305.11	1.12711	0.185782	Lrrfip1	protein_coding
ENSMUSG00000056501.3	1.12684	0.199042	Cebpb	protein_coding
ENSMUSG00000087590.2	1.12611	0.202127	Epb4.1l4aos	lincRNA
ENSMUSG00000021696.8	1.12583	0.189637	Elovl7	protein_coding
ENSMUSG00000048076.10	1.12506	0.205512	Arf1	protein_coding
ENSMUSG00000024659.10	1.12486	0.264261	Anxa1	protein_coding
ENSMUSG00000083992.1	1.12483	0.188495	Gm11478	processed_pseudogene
ENSMUSG00000022754.5	1.12445	0.190359	Tmem45a	protein_coding
ENSMUSG00000004207.10	1.12321	0.238683	Psap	protein_coding
ENSMUSG00000020547.4	1.12235	0.196974	Bzw2	protein_coding
ENSMUSG00000041355.9	1.1223	0.205426	Ssr2	protein_coding
ENSMUSG00000030842.7	1.12215	0.200741	Lamtor1	protein_coding
ENSMUSG00000065282.1	1.12199	0.205342	Gm24455	snoRNA
ENSMUSG00000030224.10	1.12157	0.204454	Strap	protein_coding
ENSMUSG00000013160.7	1.12104	0.204614	Atp6v0d1	protein_coding
ENSMUSG00000024782.7	1.12077	0.201652	Ak3	protein_coding
ENSMUSG00000070167.1	1.12067	0.234892	Snora57	snoRNA
ENSMUSG00000039457.3	1.12052	0.294192	Ppl	protein_coding
ENSMUSG00000031672.7	1.12048	0.202626	Got2	protein_coding
ENSMUSG00000001482.10	1.12003	0.226444	Def8	protein_coding
ENSMUSG00000085241.3	1.11987	0.236168	Snhg3	processed_transcript
ENSMUSG00000003072.11	1.11962	0.206281	Atp5d	protein_coding
ENSMUSG00000018770.5	1.11961	0.214584	Atp5g3	protein_coding
ENSMUSG00000071415.6	1.11961	0.408618	Rpl23	protein_coding
ENSMUSG00000005483.9	1.11923	0.212875	Dnajb1	protein_coding
ENSMUSG00000040564.9	1.1182	0.280411	Apoc1	protein_coding
ENSMUSG00000030007.6	1.1179	0.212077	Cct7	protein_coding
ENSMUSG00000021273.9	1.11718	0.215154	Fdft1	protein_coding
ENSMUSG00000006390.11	1.11652	0.217204	Elovl1	protein_coding
ENSMUSG00000021950.11	1.11599	0.396721	Anxa8	protein_coding
ENSMUSG00000028757.4	1.1156	0.221681	Ddost	protein_coding
ENSMUSG00000092680.1	1.11547	0.257346	Snord55	snoRNA
ENSMUSG00000080540.2	1.11478	0.2696	Gm22711	snoRNA
ENSMUSG00000029059.5	1.11391	0.250822	Fam213b	protein_coding
ENSMUSG00000001175.9	1.11375	0.23462	Calm1	protein_coding
ENSMUSG00000042367.8	1.11345	0.228042	Gjb3	protein_coding
ENSMUSG00000092730.1	1.11323	0.251347	Snora24	snoRNA
ENSMUSG00000005087.13	1.1131	0.244043	Cd44	protein_coding
ENSMUSG00000004897.12	1.11276	0.262134	Hdgf	protein_coding
ENSMUSG00000019505.7	1.11265	0.247001	Ubb	protein_coding
ENSMUSG00000000171.4	1.11254	0.24427	Sdhd	protein_coding
ENSMUSG00000028953.9	1.11236	0.235492	Abcf2	protein_coding
ENSMUSG00000069267.2	1.1123	0.240524	Hist1h3b	protein_coding
ENSMUSG00000028716.11	1.11188	0.233498	Pdzk1ip1	protein_coding
ENSMUSG00000004264.13	1.11184	0.2366	Phb2	protein_coding
ENSMUSG00000069744.7	1.11179	0.252247	Psmb3	protein_coding
ENSMUSG00000030137.7	1.11145	0.236496	Tuba8	protein_coding
ENSMUSG00000004268.7	1.11077	0.253542	Emg1	protein_coding
ENSMUSG00000032288.9	1.11035	0.264534	Imp3	protein_coding
ENSMUSG00000032604.10	1.11019	0.248123	Qars	protein_coding
ENSMUSG00000100755.1	1.10963	0.250903	Rps23-ps1	processed_pseudogene
ENSMUSG00000031029.6	1.10938	0.253742	Eif3f	protein_coding
ENSMUSG00000006411.8	1.10891	0.247541	Pvrl4	protein_coding
ENSMUSG00000028452.7	1.10805	0.25119	Vcp	protein_coding
ENSMUSG00000072825.6	1.10784	0.250161	Cep170b	protein_coding
ENSMUSG00000096010.1	1.10747	0.28491	Hist4h4	protein_coding
ENSMUSG00000005846.11	1.10611	0.257234	Rsl1d1	protein_coding
ENSMUSG00000038459.9	1.10599	0.28075	Abhd17c	protein_coding
ENSMUSG00000065226.1	1.1049	0.269244	Gm25791	snoRNA
ENSMUSG00000037188.7	1.10455	0.265104	Grhl3	protein_coding
ENSMUSG00000029752.8	1.10445	0.286729	Asns	protein_coding
ENSMUSG00000024846.5	1.10437	0.277791	Cst6	protein_coding
ENSMUSG00000077797.1	1.10409	0.276862	Snord19	snoRNA
ENSMUSG00000049091.5	1.10265	0.306489	Sephs2	protein_coding
ENSMUSG00000038279.8	1.10263	0.289098	Nop2	protein_coding
ENSMUSG00000051431.6	1.10146	0.283226	Gpr87	protein_coding
ENSMUSG00000018677.5	1.10129	0.30863	Slc25a39	protein_coding
ENSMUSG00000006498.12	1.10063	0.281631	Ptbp1	protein_coding
ENSMUSG00000057561.5	1.09996	0.298032	Eif1a	protein_coding
ENSMUSG00000030120.10	1.09873	0.294419	Mlf2	protein_coding
ENSMUSG00000028885.8	1.09865	0.329685	Smpdl3b	protein_coding
ENSMUSG00000037400.12	1.09846	0.29135	Atp11b	protein_coding
ENSMUSG00000028378.6	1.09838	0.313946	Ptgr1	protein_coding
ENSMUSG00000018932.5	1.09833	0.309356	Map2k3	protein_coding
ENSMUSG00000061360.7	1.09799	0.307699	Phf5a	protein_coding
ENSMUSG00000081603.1	1.0961	0.303816	Gm14681	processed_pseudogene
ENSMUSG00000069441.3	1.09582	0.413431	Dsg1a	protein_coding
ENSMUSG00000032122.10	1.09529	0.328297	Slc37a2	protein_coding
ENSMUSG00000078713.4	1.09461	0.326585	Tomm5	protein_coding
ENSMUSG00000023232.13	1.09441	0.328854	Serinc2	protein_coding
ENSMUSG00000020496.8	1.09422	0.329631	Rnf187	protein_coding
ENSMUSG00000051223.10	1.09381	0.326449	Bzw1	protein_coding
ENSMUSG00000101355.1	1.09368	0.365589	Hist1h3h	protein_coding
ENSMUSG00000091449.2	1.09345	0.316034	Gm10269	protein_coding
ENSMUSG00000029467.11	1.09319	0.338432	Atp2a2	protein_coding
ENSMUSG00000000563.13	1.09304	0.319726	Atp5f1	protein_coding
ENSMUSG00000076137.1	1.09298	0.352695	Gm26384	miRNA
ENSMUSG00000056632.7	1.09288	0.331262	Dsg3	protein_coding
ENSMUSG00000025935.6	1.09269	0.318952	Tram1	protein_coding
ENSMUSG00000029234.9	1.09247	0.327633	Tmem165	protein_coding
ENSMUSG00000030647.8	1.09226	0.339014	Ndufc2	protein_coding
ENSMUSG00000021607.8	1.09218	0.358209	Mrpl36	protein_coding
ENSMUSG00000044430.7	1.09203	0.380065	Klk12	protein_coding
ENSMUSG00000004285.8	1.09192	0.345083	Atp6v1f	protein_coding
ENSMUSG00000010660.2	1.09177	0.34781	Plcd1	protein_coding
ENSMUSG00000095567.3	1.09174	0.328206	Noc2l	protein_coding
ENSMUSG00000025410.9	1.09171	0.3241	Dctn2	protein_coding
ENSMUSG00000027404.11	1.0917	0.335609	Snrpb	protein_coding
ENSMUSG00000070493.3	1.09135	0.340015	Chchd2	protein_coding
ENSMUSG00000031328.11	1.09099	0.335389	Flna	protein_coding
ENSMUSG00000038412.7	1.09068	0.350733	Higd1a	protein_coding
ENSMUSG00000028749.7	1.0902	0.345832	Pla2g2f	protein_coding
ENSMUSG00000024493.8	1.0899	0.339281	Lars	protein_coding
ENSMUSG00000071076.5	1.08986	0.34778	Jund	protein_coding
ENSMUSG00000021546.13	1.08984	0.343664	Hnrnpk	protein_coding
ENSMUSG00000041203.8	1.08959	0.334851	2310036O22Rik	protein_coding
ENSMUSG00000036606.12	1.08924	0.33636	Plxnb2	protein_coding
ENSMUSG00000021953.10	1.08862	0.391453	Tdh	protein_coding
ENSMUSG00000022351.10	1.08824	0.344383	Sqle	protein_coding
ENSMUSG00000092274.2	1.08794	0.426485	Neat1	lincRNA
ENSMUSG00000040813.11	1.08792	0.350036	Tex264	protein_coding
ENSMUSG00000023571.4	1.08779	0.382836	Fam132a	protein_coding
ENSMUSG00000079025.4	1.08754	0.350925	Gsdmc	protein_coding
ENSMUSG00000035530.9	1.08741	0.348627	Eif1	protein_coding
ENSMUSG00000040463.12	1.08628	0.356101	Mybbp1a	protein_coding
ENSMUSG00000046229.9	1.08614	0.388671	Scand1	protein_coding
ENSMUSG00000094497.1	1.08501	0.395626	Gm8210	processed_pseudogene
ENSMUSG00000030559.7	1.08401	0.364029	Rab38	protein_coding
ENSMUSG00000031757.6	1.08396	0.388966	Mt4	protein_coding
ENSMUSG00000008540.7	1.08383	0.369877	Mgst1	protein_coding
ENSMUSG00000013593.8	1.08361	0.36653	Ndufs2	protein_coding
ENSMUSG00000000001.4	1.08326	0.381638	Gnai3	protein_coding
ENSMUSG00000022175.8	1.08306	0.385451	Lrp10	protein_coding
ENSMUSG00000024248.9	1.08299	0.424085	Cox7a2l	protein_coding
ENSMUSG00000065232.1	1.08279	0.416513	Gm22973	snRNA
ENSMUSG00000024360.7	1.08255	0.373922	Etf1	protein_coding
ENSMUSG00000006442.10	1.08239	0.391069	Srm	protein_coding
ENSMUSG00000005981.11	1.08156	0.382104	Trap1	protein_coding
ENSMUSG00000023004.8	1.08125	0.387176	Tuba1b	protein_coding
ENSMUSG00000001440.5	1.08109	0.380319	Kpnb1	protein_coding
ENSMUSG00000042729.9	1.08087	0.397433	Wdr74	protein_coding
ENSMUSG00000020916.8	1.0807	0.419066	Krt36	protein_coding
ENSMUSG00000060803.5	1.08031	0.415679	Gstp1	protein_coding
ENSMUSG00000077167.1	1.08012	0.387166	Gm24119	snoRNA
ENSMUSG00000024844.10	1.07989	0.387781	Banf1	protein_coding
ENSMUSG00000033955.8	1.07987	0.387056	Tnks1bp1	protein_coding
ENSMUSG00000020733.3	1.07946	0.404983	Slc9a3r1	protein_coding
ENSMUSG00000022404.7	1.07926	0.397175	Slc25a17	protein_coding
ENSMUSG00000006932.12	1.07891	0.428234	Ctnnb1	protein_coding
ENSMUSG00000046841.4	1.07883	0.401855	Ckap4	protein_coding
ENSMUSG00000021474.8	1.07875	0.424243	Sfxn1	protein_coding
ENSMUSG00000037419.8	1.07854	0.407331	Endod1	protein_coding
ENSMUSG00000015405.11	1.07851	0.400477	Ace2	protein_coding
ENSMUSG00000074578.8	1.07841	0.437448	1500012F01Rik	protein_coding
ENSMUSG00000020571.8	1.07761	0.406763	Pdia6	protein_coding
ENSMUSG00000000628.6	1.07704	0.42812	Hk2	protein_coding
ENSMUSG00000069255.8	1.07677	0.41186	Dusp22	protein_coding
ENSMUSG00000020708.8	1.07565	0.419541	Psmc5	protein_coding
ENSMUSG00000050953.9	1.07556	0.519002	Gja1	protein_coding
ENSMUSG00000030591.12	1.07545	0.431704	Psmd8	protein_coding
ENSMUSG00000021109.9	1.07543	0.413013	Hif1a	protein_coding
ENSMUSG00000064999.1	1.07519	0.512	Gm26035	misc_RNA
ENSMUSG00000066902.7	1.07445	0.447332	Rps23-ps2	processed_pseudogene
ENSMUSG00000068749.5	1.07435	0.425356	Psma5	protein_coding
ENSMUSG00000063060.5	1.07277	0.456056	Sox7	protein_coding
ENSMUSG00000014606.10	1.07256	0.455006	Slc25a11	protein_coding
ENSMUSG00000022564.6	1.07146	0.439023	Grina	protein_coding
ENSMUSG00000026278.10	1.07115	0.478314	Bok	protein_coding
ENSMUSG00000021957.6	1.07099	0.454382	Tkt	protein_coding
ENSMUSG00000045983.11	1.07094	0.4691	Eif4g1	protein_coding
ENSMUSG00000077668.1	1.07081	0.495494	Gm26143	snRNA
ENSMUSG00000019362.7	1.07035	0.444342	D8Ertd738e	protein_coding
ENSMUSG00000025781.10	1.07035	0.460758	Atp5c1	protein_coding
ENSMUSG00000007739.6	1.07008	0.450563	Cct4	protein_coding
ENSMUSG00000020430.8	1.07007	0.456765	Pes1	protein_coding
ENSMUSG00000036492.8	1.07005	0.458853	Rnf39	protein_coding
ENSMUSG00000077222.1	1.07004	0.490699	Gm22270	snoRNA
ENSMUSG00000053332.9	1.06975	0.447619	Gas5	processed_transcript
ENSMUSG00000033629.5	1.06921	0.452194	Hacd3	protein_coding
ENSMUSG00000063904.3	1.06896	0.453269	Dpp3	protein_coding
ENSMUSG00000074227.7	1.06895	0.45242	Spint2	protein_coding
ENSMUSG00000032092.4	1.06876	0.472021	Mpzl2	protein_coding
ENSMUSG00000035020.8	1.06871	0.505919	Epgn	protein_coding
ENSMUSG00000029998.10	1.0685	0.457815	Pcyox1	protein_coding
ENSMUSG00000080242.5	1.06837	0.487922	Gm15487	processed_pseudogene
ENSMUSG00000061330.7	1.06825	0.483629	Gm11361	processed_pseudogene
ENSMUSG00000024014.7	1.06808	0.458132	Pim1	protein_coding
ENSMUSG00000037465.9	1.06779	0.464242	Klf10	protein_coding
ENSMUSG00000071072.8	1.06759	0.464031	Ptges3	protein_coding
ENSMUSG00000025153.8	1.06746	0.463822	Fasn	protein_coding
ENSMUSG00000001348.10	1.06703	0.47676	Acp5	protein_coding
ENSMUSG00000082536.1	1.06701	0.475934	Gm13456	processed_pseudogene
ENSMUSG00000034075.10	1.06682	0.46606	Zdhhc5	protein_coding
ENSMUSG00000040681.10	1.06648	0.46893	Hmgn1	protein_coding
ENSMUSG00000069833.8	1.06609	0.628536	Ahnak	protein_coding
ENSMUSG00000006517.4	1.06606	0.493164	Mvd	protein_coding
ENSMUSG00000051695.6	1.06573	0.475462	Pcbp1	protein_coding
ENSMUSG00000029472.9	1.0656	0.476728	Anapc5	protein_coding
ENSMUSG00000035671.5	1.06547	0.487152	Zswim4	protein_coding
ENSMUSG00000004937.5	1.06506	0.47973	Sgta	protein_coding
ENSMUSG00000092203.3	1.06493	0.514923	1110038B12Rik	processed_transcript
ENSMUSG00000060019.5	1.06277	0.513224	Gm10073	protein_coding
ENSMUSG00000031089.7	1.06272	0.504728	Slc6a14	protein_coding
ENSMUSG00000070305.6	1.06223	0.516634	Mpzl3	protein_coding
ENSMUSG00000026558.9	1.06194	0.51828	Uck2	protein_coding
ENSMUSG00000058569.7	1.06153	0.502673	Tmed9	protein_coding
ENSMUSG00000008036.10	1.06143	0.517903	Ap2s1	protein_coding
ENSMUSG00000006398.11	1.06087	0.535326	Cdc20	protein_coding
ENSMUSG00000026260.8	1.06071	0.510831	Ndufa10	protein_coding
ENSMUSG00000021576.5	1.06029	0.515442	Pdcd6	protein_coding
ENSMUSG00000102439.1	1.05991	0.541958	Flg	TEC
ENSMUSG00000041881.8	1.05952	0.540412	Ndufa7	protein_coding
ENSMUSG00000024208.11	1.0592	0.535689	Uqcc2	protein_coding
ENSMUSG00000022408.6	1.0589	0.536031	Fam83f	protein_coding
ENSMUSG00000024099.10	1.05866	0.522862	Ndufv2	protein_coding
ENSMUSG00000021670.10	1.05857	0.526787	Hmgcr	protein_coding
ENSMUSG00000033520.2	1.05835	0.574648	Idi2	protein_coding
ENSMUSG00000024587.9	1.0583	0.524007	Nars	protein_coding
ENSMUSG00000073838.6	1.05806	0.54015	Tufm	protein_coding
ENSMUSG00000024346.5	1.05794	0.532977	Pfdn1	protein_coding
ENSMUSG00000025278.8	1.05727	0.531065	Flnb	protein_coding
ENSMUSG00000033732.9	1.05726	0.530242	Sf3b3	protein_coding
ENSMUSG00000020566.14	1.05726	0.530498	Atp6v1c2	protein_coding
ENSMUSG00000034120.14	1.05716	0.536547	Srsf2	protein_coding
ENSMUSG00000021814.12	1.05682	0.539769	Anxa7	protein_coding
ENSMUSG00000032091.10	1.05664	0.534314	Tmprss4	protein_coding
ENSMUSG00000084111.4	1.05651	0.559418	Gm15710	processed_pseudogene
ENSMUSG00000073676.4	1.05648	0.540882	Hspe1	protein_coding
ENSMUSG00000030281.12	1.05542	0.564479	Il17rc	protein_coding
ENSMUSG00000029550.8	1.0546	0.556786	Sppl3	protein_coding
ENSMUSG00000027170.8	1.05449	0.553451	Eif3m	protein_coding
ENSMUSG00000022285.12	1.05429	0.597418	Ywhaz	protein_coding
ENSMUSG00000020850.10	1.05424	0.552713	Prpf8	protein_coding
ENSMUSG00000039648.10	1.05377	0.586914	Ccbl1	protein_coding
ENSMUSG00000015134.10	1.05372	0.592034	Aldh1a3	protein_coding
ENSMUSG00000002799.5	1.05346	0.565324	Jag2	protein_coding
ENSMUSG00000022391.11	1.05328	0.560948	Rangap1	protein_coding
ENSMUSG00000022283.10	1.05303	0.606424	Pabpc1	protein_coding
ENSMUSG00000058600.9	1.05287	0.579489	Rpl30	protein_coding
ENSMUSG00000040354.10	1.05268	0.571768	Mars	protein_coding
ENSMUSG00000021385.9	1.05265	0.591525	Ippk	protein_coding
ENSMUSG00000035247.11	1.05257	0.572954	Hectd1	protein_coding
ENSMUSG00000058135.8	1.05207	0.567016	Gstm1	protein_coding
ENSMUSG00000090877.3	1.05206	0.567964	Hspa1b	protein_coding
ENSMUSG00000022947.7	1.05205	0.591674	Cbr3	protein_coding
ENSMUSG00000028184.8	1.05104	0.581902	Adgrl2	protein_coding
ENSMUSG00000044894.10	1.05099	0.6077	Uqcrq	protein_coding
ENSMUSG00000021484.7	1.05076	0.584776	Lman2	protein_coding
ENSMUSG00000027566.10	1.05071	0.589407	Psma7	protein_coding
ENSMUSG00000049848.7	1.05052	0.584228	Ceacam19	protein_coding
ENSMUSG00000084416.3	1.05025	0.594224	Rpl10a-ps1	processed_pseudogene
ENSMUSG00000036111.7	1.05011	0.613966	Lmo1	protein_coding
ENSMUSG00000062554.7	1.05005	0.608548	Gm12751	processed_pseudogene
ENSMUSG00000066809.1	1.05004	0.613228	Gm10180	processed_pseudogene
ENSMUSG00000091376.1	1.04997	0.591299	Aadacl2	protein_coding
ENSMUSG00000071014.6	1.04978	0.602353	Ndufb6	protein_coding
ENSMUSG00000015839.6	1.04927	0.588532	Nfe2l2	protein_coding
ENSMUSG00000024486.5	1.04916	0.617598	Hbegf	protein_coding
ENSMUSG00000060636.9	1.04877	0.62062	Rpl35a	protein_coding
ENSMUSG00000015176.9	1.04811	0.605622	Nolc1	protein_coding
ENSMUSG00000026675.8	1.04799	0.60721	Hsd17b7	protein_coding
ENSMUSG00000008136.10	1.04795	0.636774	Fhl2	protein_coding
ENSMUSG00000039615.8	1.04787	0.605404	Stub1	protein_coding
ENSMUSG00000032279.10	1.04748	0.608168	Idh3a	protein_coding
ENSMUSG00000064647.1	1.04719	0.62565	Gm23301	snoRNA
ENSMUSG00000000787.8	1.04708	0.651332	Ddx3x	protein_coding
ENSMUSG00000032083.8	1.04667	0.651068	Apoa1	protein_coding
ENSMUSG00000067455.5	1.0463	0.647973	Hist1h4j	protein_coding
ENSMUSG00000032540.11	1.04596	0.614097	Abhd5	protein_coding
ENSMUSG00000059734.6	1.0451	0.620699	Ndufs8	protein_coding
ENSMUSG00000000743.8	1.04495	0.642997	Chmp1a	protein_coding
ENSMUSG00000022868.5	1.04491	0.662932	Ahsg	protein_coding
ENSMUSG00000041287.5	1.04484	0.649715	Sox15	protein_coding
ENSMUSG00000019659.4	1.04469	0.630944	Ccdc12	protein_coding
ENSMUSG00000034908.11	1.04413	0.625929	Sidt2	protein_coding
ENSMUSG00000042250.9	1.04372	0.661254	Pglyrp4	protein_coding
ENSMUSG00000049960.3	1.0437	0.648864	Mrps16	protein_coding
ENSMUSG00000029135.9	1.04353	0.632945	Fosl2	protein_coding
ENSMUSG00000044408.6	1.04326	0.635821	Sptssa	protein_coding
ENSMUSG00000018567.10	1.04272	0.637003	Gabarap	protein_coding
ENSMUSG00000000983.9	1.04258	0.676478	Wfdc18	protein_coding
ENSMUSG00000042079.9	1.04248	0.639932	Hnrnpf	protein_coding
ENSMUSG00000022443.12	1.0424	0.649974	Myh9	protein_coding
ENSMUSG00000028115.12	1.04238	0.644634	Bnipl	protein_coding
ENSMUSG00000001156.7	1.04219	0.651336	Mxd1	protein_coding
ENSMUSG00000020000.7	1.04211	0.643029	Moxd1	protein_coding
ENSMUSG00000037916.9	1.04179	0.647652	Ndufv1	protein_coding
ENSMUSG00000020411.2	1.04066	0.656853	Nipal4	protein_coding
ENSMUSG00000030057.11	1.04052	0.680168	Cnbp	protein_coding
ENSMUSG00000019849.10	1.04014	0.663036	Prep	protein_coding
ENSMUSG00000028860.9	1.04011	0.665522	Sytl1	protein_coding
ENSMUSG00000046865.6	1.0401	0.657302	Fbl	protein_coding
ENSMUSG00000041870.12	1.0398	0.661758	Ankrd13a	protein_coding
ENSMUSG00000041801.5	1.03978	0.672083	Phlda3	protein_coding
ENSMUSG00000035150.11	1.03963	0.664177	Eif2s3x	protein_coding
ENSMUSG00000065147.1	1.03945	0.685623	Snora31	snoRNA
ENSMUSG00000061048.7	1.03938	0.668624	Cdh3	protein_coding
ENSMUSG00000007836.6	1.03904	0.685797	Hnrnpa0	protein_coding
ENSMUSG00000012350.11	1.03902	0.671209	Ehf	protein_coding
ENSMUSG00000024767.7	1.03882	0.680481	Otub1	protein_coding
ENSMUSG00000044748.8	1.03882	0.68709	Defb1	protein_coding
ENSMUSG00000023832.9	1.03824	0.674791	Acat2	protein_coding
ENSMUSG00000093904.1	1.03808	0.693667	Tomm20	protein_coding
ENSMUSG00000038295.10	1.03799	0.679866	Atg9b	protein_coding
ENSMUSG00000031939.11	1.0379	0.678245	Taf1d	protein_coding
ENSMUSG00000057506.4	1.03787	0.69804	Bloc1s2	protein_coding
ENSMUSG00000062933.7	1.03765	0.704784	Gm10123	processed_pseudogene
ENSMUSG00000002014.8	1.03749	0.69384	Ssr4	protein_coding
ENSMUSG00000040188.9	1.03679	0.692226	Scamp2	protein_coding
ENSMUSG00000027423.11	1.03662	0.686881	Snx5	protein_coding
ENSMUSG00000001467.4	1.03648	0.686079	Cyp51	protein_coding
ENSMUSG00000036678.7	1.03626	0.706034	Aaas	protein_coding
ENSMUSG00000000399.7	1.03624	0.691318	Ndufa9	protein_coding
ENSMUSG00000028649.13	1.03621	0.688791	Macf1	protein_coding
ENSMUSG00000022962.10	1.03598	0.706364	Gart	protein_coding
ENSMUSG00000069270.5	1.0359	0.719442	Hist1h2ac	protein_coding
ENSMUSG00000018286.6	1.03563	0.692598	Psmb6	protein_coding
ENSMUSG00000047126.13	1.03517	0.700767	Cltc	protein_coding
ENSMUSG00000005973.6	1.03507	0.69711	Rcn1	protein_coding
ENSMUSG00000006728.8	1.03504	0.703705	Cdk4	protein_coding
ENSMUSG00000021215.10	1.03492	0.715509	Net1	protein_coding
ENSMUSG00000021996.12	1.03474	0.722319	Esd	protein_coding
ENSMUSG00000018707.9	1.03454	0.706372	Dync1h1	protein_coding
ENSMUSG00000025613.9	1.03448	0.70342	Cct8	protein_coding
ENSMUSG00000024942.12	1.03439	0.702574	Capn1	protein_coding
ENSMUSG00000095217.1	1.03417	0.70804	Hist1h2bn	protein_coding
ENSMUSG00000023905.10	1.03403	0.727694	Tnfrsf12a	protein_coding
ENSMUSG00000022557.10	1.03396	0.722702	Bop1	protein_coding
ENSMUSG00000022437.6	1.03391	0.714467	Samm50	protein_coding
ENSMUSG00000029621.10	1.03371	0.718255	Arpc1a	protein_coding
ENSMUSG00000019471.9	1.03364	0.708782	Cdc37	protein_coding
ENSMUSG00000021024.10	1.03351	0.710228	Psma6	protein_coding
ENSMUSG00000025085.12	1.03332	0.713678	Ablim1	protein_coding
ENSMUSG00000030751.13	1.03314	0.713805	Psma1	protein_coding
ENSMUSG00000013822.6	1.03307	0.716303	Elof1	protein_coding
ENSMUSG00000039367.9	1.03306	0.716398	Sec24c	protein_coding
ENSMUSG00000035235.8	1.03242	0.735503	Trim13	protein_coding
ENSMUSG00000023010.10	1.03227	0.724567	Tmbim6	protein_coding
ENSMUSG00000063480.7	1.03158	0.738356	Nhp2l1	protein_coding
ENSMUSG00000030298.6	1.03139	0.731339	Sec13	protein_coding
ENSMUSG00000053436.10	1.0307	0.741161	Mapk14	protein_coding
ENSMUSG00000050737.13	1.03042	0.74498	Ptges	protein_coding
ENSMUSG00000050708.10	1.03037	0.735396	Ftl1	protein_coding
ENSMUSG00000002147.14	1.03019	0.738978	Stat6	protein_coding
ENSMUSG00000006024.8	1.03012	0.745041	Napa	protein_coding
ENSMUSG00000020277.9	1.02972	0.760064	Pfkl	protein_coding
ENSMUSG00000040078.9	1.02935	0.762656	Gm9769	processed_pseudogene
ENSMUSG00000084319.3	1.02923	0.744804	Tpt1-ps3	processed_pseudogene
ENSMUSG00000005103.9	1.02913	0.754042	Wdr1	protein_coding
ENSMUSG00000018362.10	1.02909	0.758837	Kpna2	protein_coding
ENSMUSG00000005566.9	1.02838	0.756684	Trim28	protein_coding
ENSMUSG00000037577.8	1.02835	0.763624	Ephx3	protein_coding
ENSMUSG00000015112.11	1.02834	0.772705	Slc25a13	protein_coding
ENSMUSG00000031168.10	1.02809	0.767232	Ebp	protein_coding
ENSMUSG00000046157.9	1.02784	0.768553	Tmem229b	protein_coding
ENSMUSG00000026377.8	1.02768	0.764942	Nifk	protein_coding
ENSMUSG00000055302.5	1.02758	0.763684	Mrfap1	protein_coding
ENSMUSG00000001783.3	1.02717	0.765728	Rtcb	protein_coding
ENSMUSG00000064232.2	1.0271	0.7915	Gm5414	protein_coding
ENSMUSG00000020737.8	1.02688	0.774624	Hn1	protein_coding
ENSMUSG00000063065.9	1.02687	0.764506	Mapk3	protein_coding
ENSMUSG00000038733.9	1.02664	0.767845	Wdr26	protein_coding
ENSMUSG00000068823.6	1.02629	0.792771	Csde1	protein_coding
ENSMUSG00000027952.12	1.02613	0.771278	Pmvk	protein_coding
ENSMUSG00000030603.11	1.02607	0.772744	Psmc4	protein_coding
ENSMUSG00000068739.9	1.02598	0.771911	Sars	protein_coding
ENSMUSG00000053317.7	1.02586	0.794516	Sec61b	protein_coding
ENSMUSG00000020869.8	1.02573	0.776688	Lrrc59	protein_coding
ENSMUSG00000032193.8	1.0257	0.778683	Ldlr	protein_coding
ENSMUSG00000020741.13	1.02561	0.785767	Cluh	protein_coding
ENSMUSG00000024952.8	1.02531	0.786354	Rps6ka4	protein_coding
ENSMUSG00000034789.7	1.02529	0.778662	Rab24	protein_coding
ENSMUSG00000087775.1	1.02521	0.797298	Rprl2	ribozyme
ENSMUSG00000028843.8	1.02502	0.804804	Sh3bgrl3	protein_coding
ENSMUSG00000020152.7	1.02477	0.782262	Actr2	protein_coding
ENSMUSG00000020538.11	1.02474	0.792837	Srebf1	protein_coding
ENSMUSG00000058355.6	1.02447	0.78618	Abce1	protein_coding
ENSMUSG00000034926.3	1.02441	0.806443	Dhcr24	protein_coding
ENSMUSG00000040447.11	1.024	0.794412	Spns2	protein_coding
ENSMUSG00000030220.9	1.02395	0.789392	Arhgdib	protein_coding
ENSMUSG00000041740.12	1.02283	0.803402	Rnf10	protein_coding
ENSMUSG00000050463.8	1.02283	0.798625	Krt78	protein_coding
ENSMUSG00000024875.4	1.02267	0.814152	Yif1a	protein_coding
ENSMUSG00000005625.11	1.02259	0.802582	Psmd4	protein_coding
ENSMUSG00000024841.7	1.02224	0.817361	Eif1ad	protein_coding
ENSMUSG00000093930.1	1.02207	0.839016	Hmgcs1	protein_coding
ENSMUSG00000059316.2	1.02171	0.808262	Slc27a4	protein_coding
ENSMUSG00000062683.7	1.02164	0.816312	Atp5g2	protein_coding
ENSMUSG00000004771.8	1.02108	0.813779	Rab11a	protein_coding
ENSMUSG00000084277.1	1.02099	0.834004	Gm11702	processed_pseudogene
ENSMUSG00000013701.8	1.02074	0.822989	Timm23	protein_coding
ENSMUSG00000019818.11	1.02069	0.816924	Cd164	protein_coding
ENSMUSG00000030082.10	1.02064	0.821004	Sec61a1	protein_coding
ENSMUSG00000079013.2	1.02053	0.838635	Serpina3j	protein_coding
ENSMUSG00000024576.10	1.02026	0.825042	Csnk1a1	protein_coding
ENSMUSG00000094411.1	1.02001	0.843744	Snord16a	snoRNA
ENSMUSG00000103588.1	1.01946	0.846431	Gm18445	unprocessed_pseudogene
ENSMUSG00000028896.9	1.01876	0.849207	Rcc1	protein_coding
ENSMUSG00000067219.5	1.01856	0.847613	Nipal1	protein_coding
ENSMUSG00000052429.13	1.01852	0.845847	Prmt1	protein_coding
ENSMUSG00000037706.12	1.01839	0.837425	Cd81	protein_coding
ENSMUSG00000061479.11	1.01834	0.847418	Snrpa	protein_coding
ENSMUSG00000054766.9	1.01828	0.842396	Set	protein_coding
ENSMUSG00000006740.9	1.01808	0.841725	Kif5b	protein_coding
ENSMUSG00000027376.11	1.01754	0.846015	Prom2	protein_coding
ENSMUSG00000030357.6	1.01738	0.846055	Fkbp4	protein_coding
ENSMUSG00000070348.4	1.01722	0.848199	Ccnd1	protein_coding
ENSMUSG00000017831.7	1.0172	0.847173	Rab5a	protein_coding
ENSMUSG00000032612.10	1.01685	0.856112	Usp4	protein_coding
ENSMUSG00000036529.13	1.01675	0.857047	Sbf1	protein_coding
ENSMUSG00000031785.11	1.01674	0.851642	Adgrg1	protein_coding
ENSMUSG00000064563.1	1.01646	0.861541	Snora7a	snoRNA
ENSMUSG00000047501.2	1.0164	0.856495	Cldn4	protein_coding
ENSMUSG00000024571.10	1.01632	0.86514	Gm16286	protein_coding
ENSMUSG00000021823.9	1.01625	0.856176	Vcl	protein_coding
ENSMUSG00000041645.9	1.01608	0.858687	Ddx24	protein_coding
ENSMUSG00000030127.11	1.01592	0.864285	Cops7a	protein_coding
ENSMUSG00000016528.6	1.01574	0.863567	Mapkapk2	protein_coding
ENSMUSG00000041057.9	1.01573	0.86001	Wdr43	protein_coding
ENSMUSG00000033335.13	1.01557	0.8625	Dnm2	protein_coding
ENSMUSG00000022297.10	1.01532	0.866634	Fzd6	protein_coding
ENSMUSG00000087819.1	1.01524	0.867031	Gm25117	snoRNA
ENSMUSG00000026923.11	1.01512	0.867936	Notch1	protein_coding
ENSMUSG00000030062.6	1.01479	0.868541	Rpn1	protein_coding
ENSMUSG00000063021.3	1.01434	0.89029	Hist1h2ak	protein_coding
ENSMUSG00000003299.9	1.01408	0.882037	Mrpl4	protein_coding
ENSMUSG00000021037.6	1.01347	0.879724	Ahsa1	protein_coding
ENSMUSG00000030435.11	1.01347	0.879742	U2af2	protein_coding
ENSMUSG00000040471.13	1.01317	0.892245	Ggt6	protein_coding
ENSMUSG00000030800.9	1.01271	0.889507	Prss8	protein_coding
ENSMUSG00000029859.4	1.01268	0.886643	Epha1	protein_coding
ENSMUSG00000078485.2	1.01267	0.89063	Plekhn1	protein_coding
ENSMUSG00000032002.9	1.01264	0.889002	Dcun1d5	protein_coding
ENSMUSG00000038267.10	1.01261	0.892876	Slc22a23	protein_coding
ENSMUSG00000026238.10	1.0122	0.93573	Ptma	protein_coding
ENSMUSG00000025868.6	1.01214	0.892391	Higd2a	protein_coding
ENSMUSG00000020358.13	1.01201	0.898865	Hnrnpab	protein_coding
ENSMUSG00000044986.8	1.01189	0.904914	Tst	protein_coding
ENSMUSG00000032299.9	1.01184	0.902469	Commd4	protein_coding
ENSMUSG00000042043.5	1.01173	0.895321	Tbca	protein_coding
ENSMUSG00000041084.7	1.01153	0.89696	Ostc	protein_coding
ENSMUSG00000022565.11	1.01142	0.898506	Plec	protein_coding
ENSMUSG00000039782.10	1.0114	0.899267	Cpeb2	protein_coding
ENSMUSG00000074886.6	1.01127	0.905401	Grk6	protein_coding
ENSMUSG00000029390.9	1.0112	0.900143	Tmed2	protein_coding
ENSMUSG00000022744.8	1.011	0.90559	Cldnd1	protein_coding
ENSMUSG00000001025.4	1.01088	0.919327	S100a6	protein_coding
ENSMUSG00000057440.7	1.01082	0.907149	Mpp7	protein_coding
ENSMUSG00000020671.8	1.01065	0.908103	Rab10	protein_coding
ENSMUSG00000025439.4	1.01034	0.910022	Clns1a	protein_coding
ENSMUSG00000022450.5	1.01014	0.911758	Ndufa6	protein_coding
ENSMUSG00000027131.3	1.01014	0.910591	Emc4	protein_coding
ENSMUSG00000068740.9	1.00997	0.912821	Celsr2	protein_coding
ENSMUSG00000024870.5	1.0099	0.912788	Rab1b	protein_coding
ENSMUSG00000039105.6	1.00951	0.914864	Atp6v1g1	protein_coding
ENSMUSG00000062981.4	1.00846	0.924333	Mrpl42	protein_coding
ENSMUSG00000054452.9	1.00805	0.928559	Aes	protein_coding
ENSMUSG00000020423.6	1.00746	0.935026	Btg2	protein_coding
ENSMUSG00000069300.3	1.00738	0.940877	Hist1h2bj	protein_coding
ENSMUSG00000020440.9	1.00732	0.934718	Arf5	protein_coding
ENSMUSG00000087679.2	1.00719	0.940062	C330006A16Rik	lincRNA
ENSMUSG00000029321.1	1.00705	0.942702	Slc10a6	protein_coding
ENSMUSG00000038429.6	1.00703	0.940014	Usp5	protein_coding
ENSMUSG00000026234.8	1.00675	0.941265	Ncl	protein_coding
ENSMUSG00000049124.3	1.00653	0.946649	Gm8186	protein_coding
ENSMUSG00000031691.9	1.00644	0.942865	Tnpo2	protein_coding
ENSMUSG00000031098.13	1.00623	0.950649	Syt8	protein_coding
ENSMUSG00000050108.8	1.00613	0.944923	Bpifc	protein_coding
ENSMUSG00000031075.13	1.0055	0.951259	Ano1	protein_coding
ENSMUSG00000041845.6	1.0054	0.955724	Rhod	protein_coding
ENSMUSG00000102829.1	1.00528	0.960887	Flg	protein_coding
ENSMUSG00000052151.7	1.00523	0.956122	Ppap2c	protein_coding
ENSMUSG00000021203.11	1.00517	0.957286	Otub2	protein_coding
ENSMUSG00000021477.8	1.00512	0.961944	Ctsl	protein_coding
ENSMUSG00000003309.9	1.00476	0.958347	Ap1m2	protein_coding
ENSMUSG00000047547.10	1.00466	0.958062	Cltb	protein_coding
ENSMUSG00000052180.10	1.00447	0.964477	Serpinb6c	protein_coding
ENSMUSG00000034993.7	1.00436	0.960715	Vat1	protein_coding
ENSMUSG00000020706.9	1.00434	0.962039	Ftsj3	protein_coding
ENSMUSG00000000532.10	1.00432	0.962491	Acvr1b	protein_coding
ENSMUSG00000025359.9	1.00416	0.96574	Pmel	protein_coding
ENSMUSG00000024091.8	1.00412	0.963153	Vapa	protein_coding
ENSMUSG00000050762.5	1.00384	0.967356	Prss27	protein_coding
ENSMUSG00000036180.10	1.0038	0.966269	Gatad2a	protein_coding
ENSMUSG00000035242.11	1.00377	0.966492	Oaz1	protein_coding
ENSMUSG00000035215.8	1.00377	0.968104	Lsm7	protein_coding
ENSMUSG00000035498.9	1.0033	0.972138	Cdcp1	protein_coding
ENSMUSG00000029713.11	1.00253	0.978095	Gnb2	protein_coding
ENSMUSG00000057738.9	1.0024	0.978624	Sptan1	protein_coding
ENSMUSG00000027642.11	1.00238	0.978661	Rpn2	protein_coding
ENSMUSG00000031862.10	1.00201	0.982751	Atp13a1	protein_coding
ENSMUSG00000038776.9	1.00197	0.982409	Ephx1	protein_coding
ENSMUSG00000036478.7	1.00181	0.983675	Btg1	protein_coding
ENSMUSG00000020022.12	1.00163	0.985271	Ndufa12	protein_coding
ENSMUSG00000014077.9	1.0014	0.987805	Chp1	protein_coding
ENSMUSG00000020097.10	1.00129	0.988492	Sgpl1	protein_coding
ENSMUSG00000026473.11	1.0012	0.99086	Glul	protein_coding
ENSMUSG00000052192.5	1.00116	0.989972	Gm5963	processed_pseudogene
ENSMUSG00000035960.9	1.00103	0.990843	Apex1	protein_coding
ENSMUSG00000058126.6	1.00081	0.993331	Tpm3-rs7	protein_coding
ENSMUSG00000046598.10	1.00076	0.993782	Bdh1	protein_coding
ENSMUSG00000004100.7	1.00076	0.993762	Ppan	protein_coding
ENSMUSG00000078202.3	1.00068	0.994014	Nrarp	protein_coding
ENSMUSG00000064731.1	1.00046	0.996042	Snord45b	snoRNA
ENSMUSG00000064844.1	1.00046	0.996006	Gm26202	snoRNA
ENSMUSG00000025147.6	1.00039	0.996622	Mob2	protein_coding
ENSMUSG00000029036.14	-1.00091	0.99245	Atad3a	protein_coding
ENSMUSG00000022365.5	-1.00093	0.992189	Derl1	protein_coding
ENSMUSG00000035890.8	-1.00096	0.991583	Rnf126	protein_coding
ENSMUSG00000032115.9	-1.001	0.991464	Hyou1	protein_coding
ENSMUSG00000038151.8	-1.001	0.991414	Prdm1	protein_coding
ENSMUSG00000001435.10	-1.00135	0.988426	Col18a1	protein_coding
ENSMUSG00000023972.9	-1.0015	0.987012	Ptk7	protein_coding
ENSMUSG00000020484.14	-1.00161	0.985575	Xbp1	protein_coding
ENSMUSG00000096232.1	-1.00262	0.977192	0610012G03Rik	pseudogene
ENSMUSG00000033295.9	-1.00267	0.976051	Ptprf	protein_coding
ENSMUSG00000033499.9	-1.00268	0.976397	Larp4b	protein_coding
ENSMUSG00000021218.9	-1.00281	0.977233	Gdi2	protein_coding
ENSMUSG00000042462.4	-1.00281	0.976762	Dctpp1	protein_coding
ENSMUSG00000035861.6	-1.00364	0.971541	Tmprss11b	protein_coding
ENSMUSG00000007411.11	-1.00391	0.965469	Mark3	protein_coding
ENSMUSG00000027399.1	-1.00424	0.965154	Il1a	protein_coding
ENSMUSG00000026341.12	-1.00427	0.961878	Actr3	protein_coding
ENSMUSG00000027333.14	-1.00433	0.964303	Smox	protein_coding
ENSMUSG00000014956.11	-1.00524	0.952799	Ppp1cb	protein_coding
ENSMUSG00000068328.7	-1.00532	0.952622	Aup1	protein_coding
ENSMUSG00000097850.2	-1.00544	0.952432	4631405K08Rik	lincRNA
ENSMUSG00000079562.3	-1.00547	0.952377	Maea	protein_coding
ENSMUSG00000100078.1	-1.00559	0.953695	Gm6170	processed_pseudogene
ENSMUSG00000056078.5	-1.00611	0.945074	Lipm	protein_coding
ENSMUSG00000027133.3	-1.00647	0.946393	Nop10	protein_coding
ENSMUSG00000041438.7	-1.0066	0.943904	Cirh1a	protein_coding
ENSMUSG00000041939.10	-1.00681	0.942781	Mvk	protein_coding
ENSMUSG00000055762.11	-1.00698	0.939559	Eef1d	protein_coding
ENSMUSG00000007670.9	-1.00702	0.939526	Khsrp	protein_coding
ENSMUSG00000072845.2	-1.00712	0.944501	Tmprss11a	protein_coding
ENSMUSG00000056209.7	-1.00725	0.940043	Npm3	protein_coding
ENSMUSG00000041028.11	-1.00749	0.934073	Ghitm	protein_coding
ENSMUSG00000019173.7	-1.00752	0.932487	Rab5c	protein_coding
ENSMUSG00000030533.11	-1.00773	0.931948	Unc45a	protein_coding
ENSMUSG00000021102.3	-1.00782	0.932334	Glrx5	protein_coding
ENSMUSG00000045027.6	-1.00809	0.934821	Prss22	protein_coding
ENSMUSG00000044646.10	-1.00848	0.9313	Zbtb7c	protein_coding
ENSMUSG00000019428.12	-1.00881	0.924762	Fkbp8	protein_coding
ENSMUSG00000055681.10	-1.00901	0.923851	Cope	protein_coding
ENSMUSG00000031708.11	-1.00904	0.930276	Tecr	protein_coding
ENSMUSG00000031827.8	-1.00923	0.921938	Cotl1	protein_coding
ENSMUSG00000029063.12	-1.00925	0.919283	Nadk	protein_coding
ENSMUSG00000052997.11	-1.00933	0.917725	Uba2	protein_coding
ENSMUSG00000060739.7	-1.00956	0.914232	Nsa2	protein_coding
ENSMUSG00000103593.1	-1.00959	0.914206	Gm37352	TEC
ENSMUSG00000097195.4	-1.00986	0.914998	Snhg5	processed_transcript
ENSMUSG00000046971.7	-1.01044	0.90635	Pla2g4f	protein_coding
ENSMUSG00000034858.11	-1.01047	0.907432	Fam214a	protein_coding
ENSMUSG00000029617.9	-1.01054	0.908434	Ccz1	protein_coding
ENSMUSG00000068889.1	-1.01062	0.910527	Lce1e	protein_coding
ENSMUSG00000058704.7	-1.01066	0.905267	Memo1	protein_coding
ENSMUSG00000069188.5	-1.0108	0.911612	Gm13192	processed_pseudogene
ENSMUSG00000034930.11	-1.01094	0.909737	Rtkn	protein_coding
ENSMUSG00000063884.4	-1.01096	0.905055	Ptcd3	protein_coding
ENSMUSG00000021131.9	-1.01101	0.906719	Erh	protein_coding
ENSMUSG00000027925.2	-1.0111	0.913755	Sprr2j-ps	protein_coding
ENSMUSG00000016921.10	-1.01127	0.898985	Srsf6	protein_coding
ENSMUSG00000053746.8	-1.01148	0.908033	Ptrh1	protein_coding
ENSMUSG00000029642.7	-1.01168	0.902464	Polr1d	protein_coding
ENSMUSG00000098813.1	-1.01225	0.902068	Gm27326	snoRNA
ENSMUSG00000042524.9	-1.01226	0.89216	Sun2	protein_coding
ENSMUSG00000028655.7	-1.01231	0.900674	Mfsd2a	protein_coding
ENSMUSG00000054537.8	-1.01235	0.900507	Tmprss11e	protein_coding
ENSMUSG00000057963.5	-1.01264	0.899394	Itpk1	protein_coding
ENSMUSG00000029066.8	-1.01273	0.893494	Mrpl20	protein_coding
ENSMUSG00000005968.10	-1.01285	0.885043	Tuft1	protein_coding
ENSMUSG00000044502.12	-1.01289	0.889809	Bod1	protein_coding
ENSMUSG00000037999.11	-1.0129	0.8857	Arap2	protein_coding
ENSMUSG00000056724.10	-1.01313	0.892242	Nbeal2	protein_coding
ENSMUSG00000005125.8	-1.01319	0.88542	Ndrg1	protein_coding
ENSMUSG00000001542.6	-1.01324	0.882903	Ell2	protein_coding
ENSMUSG00000052337.11	-1.01331	0.882636	Immt	protein_coding
ENSMUSG00000028779.12	-1.01338	0.890826	Pef1	protein_coding
ENSMUSG00000049299.10	-1.0139	0.882953	Trappc1	protein_coding
ENSMUSG00000010048.6	-1.01393	0.88743	Ifrd2	protein_coding
ENSMUSG00000021807.5	-1.01394	0.875575	2700060E02Rik	protein_coding
ENSMUSG00000038014.7	-1.01395	0.878351	Fam120a	protein_coding
ENSMUSG00000028670.10	-1.01416	0.885434	Lypla2	protein_coding
ENSMUSG00000038975.10	-1.01417	0.873354	Rabggtb	protein_coding
ENSMUSG00000060012.7	-1.01431	0.87385	Kif13b	protein_coding
ENSMUSG00000004849.10	-1.01454	0.881434	Ap1s1	protein_coding
ENSMUSG00000024158.13	-1.01465	0.876463	Hagh	protein_coding
ENSMUSG00000002658.9	-1.01504	0.866579	Gtf2f1	protein_coding
ENSMUSG00000021831.8	-1.01514	0.872449	Ero1l	protein_coding
ENSMUSG00000025064.10	-1.01536	0.887993	Col17a1	protein_coding
ENSMUSG00000022536.9	-1.01545	0.862234	Glyr1	protein_coding
ENSMUSG00000052833.8	-1.01549	0.863899	Sae1	protein_coding
ENSMUSG00000037278.9	-1.01558	0.866532	Tmem97	protein_coding
ENSMUSG00000008475.9	-1.01564	0.861959	Arpc5	protein_coding
ENSMUSG00000040154.7	-1.01616	0.863627	Wfdc5	protein_coding
ENSMUSG00000042225.3	-1.01616	0.859073	Ammecr1	protein_coding
ENSMUSG00000015093.11	-1.01665	0.853203	Clic3	protein_coding
ENSMUSG00000006699.13	-1.01673	0.854029	Cdc42	protein_coding
ENSMUSG00000041168.9	-1.01693	0.852849	Lonp1	protein_coding
ENSMUSG00000077614.1	-1.0172	0.863245	Gm25500	snoRNA
ENSMUSG00000042510.7	-1.01725	0.85004	AA986860	protein_coding
ENSMUSG00000008035.8	-1.01735	0.848522	Mid1ip1	protein_coding
ENSMUSG00000020149.13	-1.01738	0.846151	Rab1	protein_coding
ENSMUSG00000025132.9	-1.01748	0.844427	Arhgdia	protein_coding
ENSMUSG00000003873.10	-1.01754	0.855959	Bax	protein_coding
ENSMUSG00000020476.10	-1.01756	0.843834	Dbnl	protein_coding
ENSMUSG00000046056.10	-1.01783	0.885734	Sbsn	protein_coding
ENSMUSG00000005410.5	-1.01817	0.849232	Mcm5	protein_coding
ENSMUSG00000026914.11	-1.01827	0.83882	Psmd14	protein_coding
ENSMUSG00000005161.11	-1.01857	0.834779	Prdx2	protein_coding
ENSMUSG00000004393.6	-1.01879	0.847889	Ddx56	protein_coding
ENSMUSG00000020219.6	-1.01901	0.843201	Timm13	protein_coding
ENSMUSG00000030703.7	-1.01917	0.83745	Gdpd3	protein_coding
ENSMUSG00000003380.10	-1.0192	0.840503	Rabac1	protein_coding
ENSMUSG00000030978.9	-1.01929	0.832238	Rrm1	protein_coding
ENSMUSG00000003346.10	-1.01939	0.844399	Abhd17a	protein_coding
ENSMUSG00000038146.7	-1.01966	0.837745	Notch3	protein_coding
ENSMUSG00000016257.11	-1.01969	0.826782	Slmo2	protein_coding
ENSMUSG00000024194.11	-1.01973	0.830943	Cuta	protein_coding
ENSMUSG00000021116.9	-1.01974	0.828499	Eif2s1	protein_coding
ENSMUSG00000025204.6	-1.01978	0.840707	Ndufb8	protein_coding
ENSMUSG00000057531.9	-1.01988	0.831454	Dtnbp1	protein_coding
ENSMUSG00000101795.2	-1.01992	0.831265	Gm5835	processed_pseudogene
ENSMUSG00000024966.8	-1.01998	0.822989	Stip1	protein_coding
ENSMUSG00000006154.9	-1.02036	0.819281	Eps8l1	protein_coding
ENSMUSG00000022477.8	-1.02049	0.818597	Aco2	protein_coding
ENSMUSG00000067150.5	-1.02056	0.823374	Xpo5	protein_coding
ENSMUSG00000056214.8	-1.0206	0.822156	Pard6g	protein_coding
ENSMUSG00000084128.6	-1.02063	0.817312	Esrp2	protein_coding
ENSMUSG00000056820.6	-1.02083	0.819524	Tsnax	protein_coding
ENSMUSG00000015846.10	-1.02084	0.815229	Rxra	protein_coding
ENSMUSG00000063882.8	-1.02087	0.822253	Uqcrh	protein_coding
ENSMUSG00000090553.4	-1.02108	0.827526	Snrpe	protein_coding
ENSMUSG00000031403.10	-1.02116	0.821213	Dkc1	protein_coding
ENSMUSG00000001416.9	-1.02152	0.817539	Cct3	protein_coding
ENSMUSG00000078180.3	-1.02164	0.82057	Gm20900	processed_pseudogene
ENSMUSG00000070063.1	-1.02231	0.818595	Snora33	snoRNA
ENSMUSG00000002524.11	-1.02247	0.802691	Puf60	protein_coding
ENSMUSG00000071537.3	-1.02253	0.819442	Klrg2	protein_coding
ENSMUSG00000053560.4	-1.02255	0.814777	Ier2	protein_coding
ENSMUSG00000023348.10	-1.02256	0.815133	Trip6	protein_coding
ENSMUSG00000074625.6	-1.02289	0.811175	Arhgap40	protein_coding
ENSMUSG00000025162.13	-1.02305	0.802684	Csnk1d	protein_coding
ENSMUSG00000039183.5	-1.02338	0.810206	Nubp2	protein_coding
ENSMUSG00000022178.10	-1.02346	0.799328	Ajuba	protein_coding
ENSMUSG00000009013.4	-1.02357	0.797084	Dynll1	protein_coding
ENSMUSG00000032314.10	-1.02362	0.793904	Etfa	protein_coding
ENSMUSG00000056708.5	-1.02383	0.806919	Ier5	protein_coding
ENSMUSG00000020116.7	-1.02393	0.804291	Pno1	protein_coding
ENSMUSG00000033268.8	-1.02413	0.810457	Duox1	protein_coding
ENSMUSG00000024644.12	-1.02426	0.794396	Cndp2	protein_coding
ENSMUSG00000037331.11	-1.02441	0.784608	Larp1	protein_coding
ENSMUSG00000019432.11	-1.02453	0.786141	Ddx39b	protein_coding
ENSMUSG00000065599.1	-1.02463	0.803394	Mir23b	miRNA
ENSMUSG00000093565.1	-1.02508	0.802591	Rab26os	antisense
ENSMUSG00000028382.11	-1.02521	0.784869	Ptbp3	protein_coding
ENSMUSG00000021242.8	-1.02532	0.78542	Npc2	protein_coding
ENSMUSG00000031299.10	-1.02571	0.773502	Pdha1	protein_coding
ENSMUSG00000020720.9	-1.02586	0.77625	Psmd12	protein_coding
ENSMUSG00000054215.2	-1.02594	0.802774	Sprr2k	protein_coding
ENSMUSG00000040728.11	-1.02607	0.775347	Esrp1	protein_coding
ENSMUSG00000030286.5	-1.02617	0.775033	Emc3	protein_coding
ENSMUSG00000020349.4	-1.0264	0.768402	Ppp2ca	protein_coding
ENSMUSG00000035621.9	-1.02645	0.772505	Midn	protein_coding
ENSMUSG00000018293.4	-1.02674	0.774672	Pfn1	protein_coding
ENSMUSG00000019054.9	-1.02689	0.773084	Fis1	protein_coding
ENSMUSG00000025650.8	-1.02691	0.775894	Col7a1	protein_coding
ENSMUSG00000032231.10	-1.02699	0.789091	Anxa2	protein_coding
ENSMUSG00000019866.9	-1.02726	0.761562	Aim1	protein_coding
ENSMUSG00000022682.7	-1.02752	0.764394	Rrn3	protein_coding
ENSMUSG00000071662.3	-1.02754	0.771249	Polr2g	protein_coding
ENSMUSG00000030688.10	-1.02765	0.773407	Stard10	protein_coding
ENSMUSG00000024312.9	-1.028	0.766146	Wdr46	protein_coding
ENSMUSG00000001473.6	-1.02849	0.763427	Tubb6	protein_coding
ENSMUSG00000069919.7	-1.02852	0.77598	Hba-a1	protein_coding
ENSMUSG00000035095.11	-1.02859	0.771809	Fam167a	protein_coding
ENSMUSG00000036026.11	-1.02895	0.758008	Tmem63b	protein_coding
ENSMUSG00000021108.13	-1.02897	0.755949	Prkch	protein_coding
ENSMUSG00000018171.5	-1.02922	0.754887	Vmp1	protein_coding
ENSMUSG00000062611.4	-1.02925	0.768201	Rps3a2	processed_pseudogene
ENSMUSG00000005575.11	-1.02947	0.750238	Ube2m	protein_coding
ENSMUSG00000030793.3	-1.02998	0.746865	Pycard	protein_coding
ENSMUSG00000001445.6	-1.03013	0.758038	Mrpl10	protein_coding
ENSMUSG00000041852.10	-1.03016	0.73708	Tcf20	protein_coding
ENSMUSG00000079197.6	-1.03046	0.741913	Psme2	protein_coding
ENSMUSG00000036856.4	-1.03051	0.750003	Wnt4	protein_coding
ENSMUSG00000074647.3	-1.03056	0.744227	Fam83c	protein_coding
ENSMUSG00000027276.7	-1.03063	0.732354	Jag1	protein_coding
ENSMUSG00000022742.5	-1.03094	0.739393	Cpox	protein_coding
ENSMUSG00000092341.2	-1.03099	0.886718	Malat1	lincRNA
ENSMUSG00000038299.11	-1.03099	0.740968	Wdr36	protein_coding
ENSMUSG00000029482.3	-1.03119	0.741769	Aacs	protein_coding
ENSMUSG00000027315.9	-1.03121	0.72938	Spint1	protein_coding
ENSMUSG00000064612.2	-1.03122	0.762463	Gm26457	snoRNA
ENSMUSG00000065097.1	-1.03178	0.754108	Snora16a	snoRNA
ENSMUSG00000001729.10	-1.03198	0.724636	Akt1	protein_coding
ENSMUSG00000046402.10	-1.03205	0.742399	Rbp1	protein_coding
ENSMUSG00000028494.8	-1.03213	0.730444	Plin2	protein_coding
ENSMUSG00000097188.1	-1.03229	0.737665	NA	NA
ENSMUSG00000026603.9	-1.0323	0.742452	Smyd2	protein_coding
ENSMUSG00000036371.4	-1.0323	0.742106	Serbp1	protein_coding
ENSMUSG00000048938.8	-1.03231	0.7449	Nr1h5	protein_coding
ENSMUSG00000068744.8	-1.03237	0.746307	Psrc1	protein_coding
ENSMUSG00000024774.11	-1.03241	0.7419	Ankrd22	protein_coding
ENSMUSG00000030341.13	-1.03253	0.7168	Tnfrsf1a	protein_coding
ENSMUSG00000020361.9	-1.03261	0.716395	Hspa4	protein_coding
ENSMUSG00000062963.6	-1.03299	0.738267	Ufc1	protein_coding
ENSMUSG00000024785.6	-1.033	0.739502	Rcl1	protein_coding
ENSMUSG00000006378.9	-1.03316	0.73959	Gcat	protein_coding
ENSMUSG00000002546.12	-1.03331	0.712812	Golga2	protein_coding
ENSMUSG00000027573.7	-1.03345	0.711083	Gid8	protein_coding
ENSMUSG00000003534.13	-1.03377	0.715367	Ddr1	protein_coding
ENSMUSG00000030835.6	-1.03397	0.718081	Nomo1	protein_coding
ENSMUSG00000029068.12	-1.03414	0.710002	Ccnl2	protein_coding
ENSMUSG00000046711.11	-1.03422	0.716795	Hmga1	protein_coding
ENSMUSG00000046546.3	-1.03435	0.730074	Fam43a	protein_coding
ENSMUSG00000021243.10	-1.0344	0.71378	Fcf1	protein_coding
ENSMUSG00000030556.8	-1.03462	0.706017	Lrrc28	protein_coding
ENSMUSG00000027002.9	-1.03475	0.710243	Nckap1	protein_coding
ENSMUSG00000039067.4	-1.03479	0.700865	Psmd7	protein_coding
ENSMUSG00000024097.10	-1.03487	0.705845	Srsf7	protein_coding
ENSMUSG00000029649.7	-1.03496	0.704012	Pomp	protein_coding
ENSMUSG00000025580.11	-1.03523	0.702238	Eif4a3	protein_coding
ENSMUSG00000086290.4	-1.03531	0.720501	Snhg12	lincRNA
ENSMUSG00000035674.9	-1.03533	0.701697	Ndufa3	protein_coding
ENSMUSG00000064397.1	-1.03536	0.693518	Gm23624	misc_RNA
ENSMUSG00000025503.4	-1.03537	0.698973	Taldo1	protein_coding
ENSMUSG00000035673.9	-1.03545	0.698058	Sbno2	protein_coding
ENSMUSG00000025885.14	-1.03594	0.713636	Myo5b	protein_coding
ENSMUSG00000024527.9	-1.03606	0.703714	Afg3l2	protein_coding
ENSMUSG00000074183.3	-1.03616	0.727689	Gsta1	protein_coding
ENSMUSG00000092281.1	-1.0363	0.686482	Hmgb1-ps7	processed_pseudogene
ENSMUSG00000010307.5	-1.03632	0.710475	Tmem86a	protein_coding
ENSMUSG00000035027.13	-1.03658	0.709739	Map2k2	protein_coding
ENSMUSG00000022546.4	-1.03677	0.699692	Gpt	protein_coding
ENSMUSG00000024853.9	-1.03679	0.68914	Sf3b2	protein_coding
ENSMUSG00000060904.10	-1.03682	0.684944	Arl1	protein_coding
ENSMUSG00000001687.11	-1.03692	0.681439	Ubl3	protein_coding
ENSMUSG00000065546.1	-1.03705	0.720712	Mir196a-1	miRNA
ENSMUSG00000019558.10	-1.03718	0.679912	Slc6a8	protein_coding
ENSMUSG00000034220.7	-1.03718	0.706335	Gpc1	protein_coding
ENSMUSG00000031751.9	-1.03732	0.69086	Amfr	protein_coding
ENSMUSG00000027502.7	-1.03737	0.689067	Rtfdc1	protein_coding
ENSMUSG00000027397.10	-1.03742	0.710222	Slc20a1	protein_coding
ENSMUSG00000074748.3	-1.03744	0.689693	Atxn7l3b	protein_coding
ENSMUSG00000042035.7	-1.03772	0.69548	Igsf3	protein_coding
ENSMUSG00000030884.7	-1.03777	0.674518	Uqcrc2	protein_coding
ENSMUSG00000032777.8	-1.03785	0.690654	Gtf3c1	protein_coding
ENSMUSG00000063888.6	-1.03785	0.688975	Rpl7l1	protein_coding
ENSMUSG00000027433.5	-1.03788	0.673593	Xrn2	protein_coding
ENSMUSG00000032437.9	-1.03789	0.673466	Stt3b	protein_coding
ENSMUSG00000059119.8	-1.0379	0.67483	Nap1l4	protein_coding
ENSMUSG00000020471.7	-1.03792	0.701863	Pold2	protein_coding
ENSMUSG00000038759.11	-1.03795	0.691537	Nup205	protein_coding
ENSMUSG00000002981.9	-1.03815	0.679338	Clptm1	protein_coding
ENSMUSG00000022089.8	-1.0385	0.678086	Bin3	protein_coding
ENSMUSG00000041130.9	-1.03854	0.685166	Zfp598	protein_coding
ENSMUSG00000020153.10	-1.03855	0.688197	Ndufs7	protein_coding
ENSMUSG00000030560.12	-1.03863	0.675435	Ctsc	protein_coding
ENSMUSG00000030245.10	-1.0389	0.692239	Golt1b	protein_coding
ENSMUSG00000019969.9	-1.03894	0.665017	Psen1	protein_coding
ENSMUSG00000092586.4	-1.0392	0.707386	Ly6g6c	protein_coding
ENSMUSG00000027068.6	-1.03931	0.68189	Dhrs9	protein_coding
ENSMUSG00000021737.3	-1.03942	0.669557	Psmd6	protein_coding
ENSMUSG00000064387.1	-1.03959	0.700451	Snora73a	snoRNA
ENSMUSG00000050410.11	-1.03964	0.692714	Tcf19	protein_coding
ENSMUSG00000039050.8	-1.03966	0.671276	Osbpl2	protein_coding
ENSMUSG00000003200.9	-1.03971	0.6739	Sh3gl1	protein_coding
ENSMUSG00000000346.8	-1.03977	0.658559	Dazap2	protein_coding
ENSMUSG00000029147.7	-1.03993	0.659902	Ppm1g	protein_coding
ENSMUSG00000026229.13	-1.04039	0.665923	Psmd1	protein_coding
ENSMUSG00000021200.10	-1.04044	0.685752	Asb2	protein_coding
ENSMUSG00000067847.9	-1.04051	0.675311	Romo1	protein_coding
ENSMUSG00000021822.2	-1.04052	0.664736	Plau	protein_coding
ENSMUSG00000028430.10	-1.04056	0.682236	Nol6	protein_coding
ENSMUSG00000049553.9	-1.04066	0.677332	Polr1a	protein_coding
ENSMUSG00000061988.3	-1.04085	0.698172	Rpl10a-ps2	processed_pseudogene
ENSMUSG00000028618.7	-1.041	0.649184	Tmem59	protein_coding
ENSMUSG00000024181.8	-1.04113	0.674799	Mrpl28	protein_coding
ENSMUSG00000098973.1	-1.04118	0.818282	Mir6236	miRNA
ENSMUSG00000027602.5	-1.04127	0.664049	Map1lc3a	protein_coding
ENSMUSG00000005686.12	-1.0413	0.67793	Ampd3	protein_coding
ENSMUSG00000041886.6	-1.04157	0.667534	Macc1	protein_coding
ENSMUSG00000023026.11	-1.04174	0.655529	Dip2b	protein_coding
ENSMUSG00000036835.6	-1.04193	0.657956	Psenen	protein_coding
ENSMUSG00000030986.8	-1.04195	0.670164	Dhx32	protein_coding
ENSMUSG00000002660.7	-1.04204	0.665787	Clpp	protein_coding
ENSMUSG00000027828.8	-1.04213	0.640728	Ssr3	protein_coding
ENSMUSG00000096210.1	-1.04224	0.639335	H1f0	protein_coding
ENSMUSG00000037149.9	-1.04238	0.638434	Ddx1	protein_coding
ENSMUSG00000032324.10	-1.04242	0.646783	Tspan3	protein_coding
ENSMUSG00000026434.8	-1.04248	0.636852	Nucks1	protein_coding
ENSMUSG00000025648.13	-1.04248	0.670205	Pfkfb4	protein_coding
ENSMUSG00000025060.10	-1.04258	0.63764	Slk	protein_coding
ENSMUSG00000038845.7	-1.04263	0.662456	Phb	protein_coding
ENSMUSG00000009863.10	-1.04267	0.64409	Sdhb	protein_coding
ENSMUSG00000029599.10	-1.04269	0.65943	Ddx54	protein_coding
ENSMUSG00000071650.5	-1.04272	0.64239	Ganab	protein_coding
ENSMUSG00000023088.12	-1.04292	0.647697	Abcc1	protein_coding
ENSMUSG00000020326.7	-1.04297	0.635608	Ccng1	protein_coding
ENSMUSG00000059278.5	-1.04299	0.659913	Naa38	protein_coding
ENSMUSG00000063511.8	-1.04307	0.662858	Snrnp70	protein_coding
ENSMUSG00000004789.9	-1.04309	0.63264	Dlst	protein_coding
ENSMUSG00000006299.9	-1.04315	0.640675	Aamp	protein_coding
ENSMUSG00000026421.10	-1.04345	0.639866	Csrp1	protein_coding
ENSMUSG00000025332.10	-1.04346	0.632958	Kdm5c	protein_coding
ENSMUSG00000034566.6	-1.04367	0.638792	Atp5h	protein_coding
ENSMUSG00000003235.8	-1.04413	0.637571	Eif2b5	protein_coding
ENSMUSG00000029048.3	-1.04419	0.625638	Rer1	protein_coding
ENSMUSG00000045019.4	-1.04429	0.623414	Acer1	protein_coding
ENSMUSG00000064994.1	-1.0446	0.664199	Gm22422	snoRNA
ENSMUSG00000005873.5	-1.04465	0.620517	Reep5	protein_coding
ENSMUSG00000057092.8	-1.04468	0.619878	Fxyd3	protein_coding
ENSMUSG00000037243.13	-1.04475	0.633074	Zfp692	protein_coding
ENSMUSG00000029038.5	-1.04483	0.638506	Ssu72	protein_coding
ENSMUSG00000063442.5	-1.04514	0.659677	Gm7117	processed_pseudogene
ENSMUSG00000054008.8	-1.04523	0.622575	Ndst1	protein_coding
ENSMUSG00000072214.6	-1.04545	0.616653	2016-09-05	protein_coding
ENSMUSG00000020089.8	-1.04549	0.636973	Ppa1	protein_coding
ENSMUSG00000031808.6	-1.04561	0.644836	Slc27a1	protein_coding
ENSMUSG00000053716.9	-1.04562	0.613559	Dusp7	protein_coding
ENSMUSG00000036199.8	-1.04563	0.617445	Ndufa13	protein_coding
ENSMUSG00000044221.10	-1.04564	0.628494	Grsf1	protein_coding
ENSMUSG00000065738.1	-1.04574	0.612872	Gm24494	snoRNA
ENSMUSG00000026167.10	-1.04575	0.651346	Wnt10a	protein_coding
ENSMUSG00000045566.1	-1.04575	0.615656	Sprr4	protein_coding
ENSMUSG00000030084.7	-1.04578	0.619793	Plxna1	protein_coding
ENSMUSG00000025492.6	-1.04619	0.627556	Ifitm3	protein_coding
ENSMUSG00000042659.10	-1.04636	0.628042	Arrdc4	protein_coding
ENSMUSG00000020534.10	-1.04647	0.644589	Shmt1	protein_coding
ENSMUSG00000027206.9	-1.04661	0.60686	Cops2	protein_coding
ENSMUSG00000028849.13	-1.04666	0.612096	Map7d1	protein_coding
ENSMUSG00000020402.7	-1.04697	0.617736	Vdac1	protein_coding
ENSMUSG00000029110.9	-1.047	0.62444	Rnf4	protein_coding
ENSMUSG00000037570.11	-1.04728	0.636314	Mcrs1	protein_coding
ENSMUSG00000063802.4	-1.04733	0.642803	Hspbp1	protein_coding
ENSMUSG00000052456.8	-1.04748	0.600826	Asna1	protein_coding
ENSMUSG00000029175.13	-1.04762	0.63	Slc35f6	protein_coding
ENSMUSG00000016946.5	-1.0478	0.624143	Kctd5	protein_coding
ENSMUSG00000026245.12	-1.04787	0.61707	Farsb	protein_coding
ENSMUSG00000028955.3	-1.04829	0.598671	Vamp3	protein_coding
ENSMUSG00000032068.10	-1.04836	0.593083	Plet1	protein_coding
ENSMUSG00000024378.5	-1.04843	0.620441	Stard4	protein_coding
ENSMUSG00000017802.10	-1.04845	0.60948	Fam134c	protein_coding
ENSMUSG00000021288.14	-1.04848	0.592358	Klc1	protein_coding
ENSMUSG00000024404.6	-1.04878	0.590793	Riok3	protein_coding
ENSMUSG00000034574.9	-1.04893	0.590674	Daam1	protein_coding
ENSMUSG00000029415.1	-1.04893	0.616398	Sdad1	protein_coding
ENSMUSG00000019977.11	-1.04906	0.616328	Hbs1l	protein_coding
ENSMUSG00000032220.9	-1.04911	0.590172	Myo1e	protein_coding
ENSMUSG00000071646.5	-1.04917	0.585958	Mta2	protein_coding
ENSMUSG00000026821.11	-1.04919	0.607383	Ralgds	protein_coding
ENSMUSG00000005610.12	-1.04934	0.643241	Eif4g2	protein_coding
ENSMUSG00000039092.5	-1.04935	0.59542	Sptlc3	protein_coding
ENSMUSG00000024048.10	-1.0497	0.582306	Myl12a	protein_coding
ENSMUSG00000015341.12	-1.04993	0.596352	Golga7	protein_coding
ENSMUSG00000001100.6	-1.0501	0.612436	Poldip2	protein_coding
ENSMUSG00000030403.8	-1.05034	0.603493	Vasp	protein_coding
ENSMUSG00000024067.9	-1.05036	0.59579	Dpy30	protein_coding
ENSMUSG00000040624.13	-1.05066	0.598713	Plekhg1	protein_coding
ENSMUSG00000026576.8	-1.05068	0.59776	Atp1b1	protein_coding
ENSMUSG00000039221.6	-1.05094	0.616174	Rpl22l1	protein_coding
ENSMUSG00000034616.12	-1.05124	0.584463	Ssh3	protein_coding
ENSMUSG00000030663.8	-1.0513	0.571838	1110004F10Rik	protein_coding
ENSMUSG00000026645.7	-1.05141	0.622766	Olah	protein_coding
ENSMUSG00000033294.7	-1.05172	0.611552	Noc4l	protein_coding
ENSMUSG00000099583.1	-1.05172	0.593211	Hist1h3d	protein_coding
ENSMUSG00000032383.6	-1.05172	0.615405	Ppib	protein_coding
ENSMUSG00000021598.8	-1.05173	0.591875	Med10	protein_coding
ENSMUSG00000020463.11	-1.052	0.569039	Smek2	protein_coding
ENSMUSG00000028447.7	-1.05201	0.57831	Dctn3	protein_coding
ENSMUSG00000083914.3	-1.05208	0.610252	Rps18-ps1	processed_pseudogene
ENSMUSG00000080932.3	-1.05225	0.614491	Gm10224	processed_pseudogene
ENSMUSG00000034919.2	-1.05247	0.604567	Ttc22	protein_coding
ENSMUSG00000064841.1	-1.0525	0.6124	Gm26205	snoRNA
ENSMUSG00000025139.9	-1.0527	0.576075	Tollip	protein_coding
ENSMUSG00000027737.6	-1.05273	0.60917	Slc7a11	protein_coding
ENSMUSG00000038781.6	-1.05277	0.568387	Stap2	protein_coding
ENSMUSG00000018583.5	-1.0528	0.570094	G3bp1	protein_coding
ENSMUSG00000028851.6	-1.05309	0.557041	Nudc	protein_coding
ENSMUSG00000004610.3	-1.05339	0.56828	Etfb	protein_coding
ENSMUSG00000029388.10	-1.05354	0.590084	Eif2b1	protein_coding
ENSMUSG00000031353.9	-1.05368	0.552978	Rbbp7	protein_coding
ENSMUSG00000006356.6	-1.05378	0.574495	Crip2	protein_coding
ENSMUSG00000016757.6	-1.0538	0.598055	Ttll12	protein_coding
ENSMUSG00000030659.10	-1.05385	0.556706	Nucb2	protein_coding
ENSMUSG00000015759.6	-1.05387	0.563302	Cnih1	protein_coding
ENSMUSG00000078619.6	-1.05392	0.556811	Smarcd2	protein_coding
ENSMUSG00000061559.11	-1.05395	0.587911	Wdr61	protein_coding
ENSMUSG00000049076.9	-1.05408	0.550035	Acap2	protein_coding
ENSMUSG00000031578.4	-1.05409	0.557945	Mak16	protein_coding
ENSMUSG00000004054.8	-1.05427	0.585137	Map3k11	protein_coding
ENSMUSG00000069309.2	-1.05431	0.566867	Hist1h2an	protein_coding
ENSMUSG00000021133.8	-1.05434	0.560141	Susd6	protein_coding
ENSMUSG00000036323.10	-1.05451	0.557343	Srp72	protein_coding
ENSMUSG00000007721.5	-1.05459	0.54757	Ccdc124	protein_coding
ENSMUSG00000026479.9	-1.05467	0.578582	Lamc2	protein_coding
ENSMUSG00000024309.10	-1.05475	0.581633	Pfdn6	protein_coding
ENSMUSG00000037606.13	-1.0549	0.556485	Osbpl5	protein_coding
ENSMUSG00000053898.8	-1.05499	0.571368	Ech1	protein_coding
ENSMUSG00000015092.5	-1.05509	0.543634	Edf1	protein_coding
ENSMUSG00000038023.8	-1.05517	0.550355	Atp6v0a2	protein_coding
ENSMUSG00000023951.12	-1.05566	0.577732	Vegfa	protein_coding
ENSMUSG00000051256.9	-1.05567	0.582482	Jagn1	protein_coding
ENSMUSG00000056952.9	-1.0557	0.556579	Tatdn2	protein_coding
ENSMUSG00000002332.11	-1.05572	0.562147	Dhrs1	protein_coding
ENSMUSG00000022964.10	-1.05587	0.560428	Tmem50b	protein_coding
ENSMUSG00000015165.12	-1.05595	0.537012	Hnrnpl	protein_coding
ENSMUSG00000020238.10	-1.05604	0.574865	Ncln	protein_coding
ENSMUSG00000001794.8	-1.05627	0.534167	Capns1	protein_coding
ENSMUSG00000041548.4	-1.05632	0.534131	Hspb8	protein_coding
ENSMUSG00000042535.8	-1.05667	0.551354	Gtpbp1	protein_coding
ENSMUSG00000013629.12	-1.05671	0.579016	Cad	protein_coding
ENSMUSG00000024387.9	-1.05673	0.532373	Csnk2b	protein_coding
ENSMUSG00000037851.9	-1.05696	0.553237	Iars	protein_coding
ENSMUSG00000031696.8	-1.05696	0.529387	Vps35	protein_coding
ENSMUSG00000000384.11	-1.05698	0.570294	Tbrg4	protein_coding
ENSMUSG00000029577.9	-1.05704	0.552945	Ube3b	protein_coding
ENSMUSG00000003849.8	-1.05732	0.580117	Nqo1	protein_coding
ENSMUSG00000079111.2	-1.05739	0.535847	Kdelr2	protein_coding
ENSMUSG00000003402.9	-1.0574	0.543182	Prkcsh	protein_coding
ENSMUSG00000027367.12	-1.05742	0.56099	Stard7	protein_coding
ENSMUSG00000063767.2	-1.05761	0.564921	S100a7a	protein_coding
ENSMUSG00000005481.13	-1.05769	0.571549	Ddx39	protein_coding
ENSMUSG00000031349.4	-1.05784	0.550734	Nsdhl	protein_coding
ENSMUSG00000039640.7	-1.05794	0.542711	Mrpl12	protein_coding
ENSMUSG00000029623.10	-1.05803	0.525649	Pdap1	protein_coding
ENSMUSG00000018697.10	-1.05811	0.539746	Aatf	protein_coding
ENSMUSG00000032802.8	-1.05812	0.564841	Srxn1	protein_coding
ENSMUSG00000089542.1	-1.05812	0.528547	Gm25835	snoRNA
ENSMUSG00000017221.10	-1.05816	0.551815	Psmd3	protein_coding
ENSMUSG00000078566.4	-1.05816	0.545058	Bnip3	protein_coding
ENSMUSG00000065444.1	-1.05819	0.580078	Mir27a	miRNA
ENSMUSG00000020917.13	-1.05837	0.525277	Acly	protein_coding
ENSMUSG00000024570.6	-1.05837	0.544651	Rbfa	protein_coding
ENSMUSG00000028039.7	-1.05838	0.522863	Efna3	protein_coding
ENSMUSG00000003752.8	-1.05851	0.548579	Itpkc	protein_coding
ENSMUSG00000002984.12	-1.05864	0.561376	Tomm40	protein_coding
ENSMUSG00000032012.7	-1.05872	0.522177	Pvrl1	protein_coding
ENSMUSG00000017679.12	-1.05884	0.547984	Ttpal	protein_coding
ENSMUSG00000022562.9	-1.05904	0.555281	Oplah	protein_coding
ENSMUSG00000046721.10	-1.05905	0.554223	Rpl14-ps1	pseudogene
ENSMUSG00000021890.5	-1.0591	0.555922	Eaf1	protein_coding
ENSMUSG00000022698.13	-1.05919	0.516371	Naa50	protein_coding
ENSMUSG00000036550.11	-1.05924	0.513756	Cnot1	protein_coding
ENSMUSG00000062234.10	-1.05928	0.52275	Gak	protein_coding
ENSMUSG00000023020.2	-1.05941	0.553518	Cox14	protein_coding
ENSMUSG00000035828.10	-1.05947	0.558272	Pim3	protein_coding
ENSMUSG00000002968.7	-1.05967	0.545729	Med25	protein_coding
ENSMUSG00000053801.12	-1.05969	0.564912	Grwd1	protein_coding
ENSMUSG00000022241.5	-1.05974	0.511355	Tars	protein_coding
ENSMUSG00000000594.7	-1.05983	0.534312	Gm2a	protein_coding
ENSMUSG00000032908.9	-1.05987	0.559275	Sgpp2	protein_coding
ENSMUSG00000038335.9	-1.05989	0.531855	Tsr1	protein_coding
ENSMUSG00000052353.9	-1.06003	0.567715	Cemip	protein_coding
ENSMUSG00000021577.9	-1.0604	0.508586	Sdha	protein_coding
ENSMUSG00000034667.7	-1.06044	0.523937	Xpot	protein_coding
ENSMUSG00000058454.10	-1.06057	0.514869	Dhcr7	protein_coding
ENSMUSG00000066839.7	-1.06061	0.533483	Ecsit	protein_coding
ENSMUSG00000052296.6	-1.06101	0.506671	Ppp6r1	protein_coding
ENSMUSG00000077575.1	-1.06102	0.531073	Gm24888	snoRNA
ENSMUSG00000028156.8	-1.0611	0.502452	Eif4e	protein_coding
ENSMUSG00000061032.8	-1.06119	0.506901	Rrp1	protein_coding
ENSMUSG00000038762.11	-1.06143	0.501229	Abcf1	protein_coding
ENSMUSG00000062397.7	-1.06147	0.503622	Zfp706	protein_coding
ENSMUSG00000027248.9	-1.06148	0.535293	Pdia3	protein_coding
ENSMUSG00000060639.5	-1.06184	0.543552	Hist1h4i	protein_coding
ENSMUSG00000041362.12	-1.062	0.50102	Shtn1	protein_coding
ENSMUSG00000041313.10	-1.06201	0.529917	Slc7a1	protein_coding
ENSMUSG00000021610.7	-1.06207	0.497168	Clptm1l	protein_coding
ENSMUSG00000024165.8	-1.06208	0.510714	Hn1l	protein_coding
ENSMUSG00000062248.5	-1.06227	0.514065	Cks2	protein_coding
ENSMUSG00000097769.3	-1.0623	0.544658	Snhg4	processed_transcript
ENSMUSG00000002102.11	-1.06236	0.492018	Psmc3	protein_coding
ENSMUSG00000027540.9	-1.06238	0.524735	Ptpn1	protein_coding
ENSMUSG00000014601.9	-1.06249	0.508033	Strip1	protein_coding
ENSMUSG00000068396.9	-1.06252	0.536216	Rpl34-ps1	processed_pseudogene
ENSMUSG00000025793.11	-1.06261	0.50796	Hgs	protein_coding
ENSMUSG00000004843.6	-1.06274	0.491537	Chmp2b	protein_coding
ENSMUSG00000071019.7	-1.06276	0.514251	Sdr16c6	protein_coding
ENSMUSG00000008384.8	-1.06298	0.529618	Sertad1	protein_coding
ENSMUSG00000017697.3	-1.06306	0.545516	Ada	protein_coding
ENSMUSG00000025504.8	-1.0631	0.487938	Eps8l2	protein_coding
ENSMUSG00000087659.3	-1.06318	0.550243	Gm12606	lincRNA
ENSMUSG00000022757.14	-1.06323	0.487212	Tfg	protein_coding
ENSMUSG00000015575.10	-1.06324	0.529723	Atp6v0e	protein_coding
ENSMUSG00000031150.8	-1.06333	0.525981	Ccdc120	protein_coding
ENSMUSG00000039745.7	-1.06339	0.524998	Htatip2	protein_coding
ENSMUSG00000004099.11	-1.06371	0.484608	Dnmt1	protein_coding
ENSMUSG00000022433.14	-1.06374	0.515529	Csnk1e	protein_coding
ENSMUSG00000020828.9	-1.06394	0.505681	Pld2	protein_coding
ENSMUSG00000047832.8	-1.06398	0.518862	Cdca4	protein_coding
ENSMUSG00000005312.10	-1.06404	0.48071	Ubqln1	protein_coding
ENSMUSG00000050244.8	-1.06412	0.517376	Heatr1	protein_coding
ENSMUSG00000029394.7	-1.06422	0.517138	Cdk2ap1	protein_coding
ENSMUSG00000002250.11	-1.06444	0.52687	Ppard	protein_coding
ENSMUSG00000022791.12	-1.06455	0.514114	Tnk2	protein_coding
ENSMUSG00000032112.9	-1.06456	0.517556	Trappc4	protein_coding
ENSMUSG00000085156.3	-1.06467	0.535856	Gm11974	processed_transcript
ENSMUSG00000083022.1	-1.06467	0.503127	Rps15a-ps6	processed_pseudogene
ENSMUSG00000040616.3	-1.06468	0.528086	Tmem51	protein_coding
ENSMUSG00000020758.11	-1.06482	0.479701	Itgb4	protein_coding
ENSMUSG00000031950.7	-1.06484	0.513756	Gabarapl2	protein_coding
ENSMUSG00000071562.5	-1.06489	0.54066	Stfa1	protein_coding
ENSMUSG00000022797.11	-1.06496	0.490246	Tfrc	protein_coding
ENSMUSG00000046404.5	-1.06507	0.475426	Yod1	protein_coding
ENSMUSG00000000441.13	-1.06511	0.49069	Raf1	protein_coding
ENSMUSG00000026701.11	-1.06522	0.512518	Prdx6	protein_coding
ENSMUSG00000020536.8	-1.06535	0.512579	Llgl1	protein_coding
ENSMUSG00000037373.9	-1.06539	0.478526	Ctbp1	protein_coding
ENSMUSG00000031078.11	-1.06552	0.471022	Cttn	protein_coding
ENSMUSG00000020739.7	-1.06553	0.508547	Nup85	protein_coding
ENSMUSG00000002043.12	-1.06556	0.525299	Trappc6a	protein_coding
ENSMUSG00000039016.4	-1.06557	0.482115	Timm8b	protein_coding
ENSMUSG00000032215.11	-1.06562	0.519453	Rsl24d1	protein_coding
ENSMUSG00000031807.6	-1.06569	0.521001	Pgls	protein_coding
ENSMUSG00000032018.9	-1.06574	0.481235	Sc5d	protein_coding
ENSMUSG00000025353.4	-1.06595	0.514407	Ormdl2	protein_coding
ENSMUSG00000010095.9	-1.06606	0.470992	Slc3a2	protein_coding
ENSMUSG00000027637.3	-1.06608	0.49905	1110008F13Rik	protein_coding
ENSMUSG00000030816.7	-1.06609	0.48864	Rnf40	protein_coding
ENSMUSG00000032939.9	-1.06611	0.502001	Nup93	protein_coding
ENSMUSG00000051379.8	-1.06616	0.475622	Flrt3	protein_coding
ENSMUSG00000074923.6	-1.06638	0.513987	Pak6	protein_coding
ENSMUSG00000064918.2	-1.06638	0.509404	Gm22571	snoRNA
ENSMUSG00000067148.11	-1.0664	0.514575	Polr1c	protein_coding
ENSMUSG00000037157.8	-1.06641	0.485577	Il22ra1	protein_coding
ENSMUSG00000032126.11	-1.06647	0.507196	Hmbs	protein_coding
ENSMUSG00000024936.7	-1.06659	0.51492	Kcnk7	protein_coding
ENSMUSG00000045948.8	-1.06665	0.509632	Mrps12	protein_coding
ENSMUSG00000028467.11	-1.0667	0.498974	Gba2	protein_coding
ENSMUSG00000000538.14	-1.06679	0.498145	Tom1l2	protein_coding
ENSMUSG00000052040.9	-1.06683	0.496948	Klf13	protein_coding
ENSMUSG00000081519.1	-1.06688	0.521922	Gm13331	processed_pseudogene
ENSMUSG00000026766.12	-1.06692	0.490804	Mmadhc	protein_coding
ENSMUSG00000069873.3	-1.06698	0.475628	4930438A08Rik	protein_coding
ENSMUSG00000065036.1	-1.06706	0.469433	Gm22362	snoRNA
ENSMUSG00000027108.11	-1.06714	0.47128	Ola1	protein_coding
ENSMUSG00000057614.5	-1.06727	0.473025	Gnai1	protein_coding
ENSMUSG00000033272.8	-1.06732	0.496249	Slc35a4	protein_coding
ENSMUSG00000048039.8	-1.06739	0.490044	Isg20l2	protein_coding
ENSMUSG00000020456.13	-1.06777	0.45622	Ogdh	protein_coding
ENSMUSG00000031813.7	-1.06786	0.487203	Mvb12a	protein_coding
ENSMUSG00000052684.4	-1.06804	0.458974	Jun	protein_coding
ENSMUSG00000022129.3	-1.06813	0.473244	Dct	protein_coding
ENSMUSG00000029330.8	-1.06825	0.467976	Cds1	protein_coding
ENSMUSG00000000303.8	-1.06832	0.494334	Cdh1	protein_coding
ENSMUSG00000002741.9	-1.06844	0.457359	Ykt6	protein_coding
ENSMUSG00000024991.7	-1.06851	0.50224	Eif3a	protein_coding
ENSMUSG00000025287.11	-1.0687	0.468071	Acot9	protein_coding
ENSMUSG00000053841.11	-1.06874	0.472058	Txlna	protein_coding
ENSMUSG00000064493.1	-1.06886	0.449747	Snora28	snoRNA
ENSMUSG00000026924.13	-1.06891	0.46141	Sec16a	protein_coding
ENSMUSG00000103523.1	-1.06901	0.478029	2210017I01Rik	protein_coding
ENSMUSG00000001707.7	-1.06902	0.494887	Eef1e1	protein_coding
ENSMUSG00000029034.5	-1.06904	0.490329	Cpsf3l	protein_coding
ENSMUSG00000047260.4	-1.06914	0.487714	Emc6	protein_coding
ENSMUSG00000022512.2	-1.06924	0.463437	Cldn1	protein_coding
ENSMUSG00000048756.7	-1.06959	0.46941	Foxo3	protein_coding
ENSMUSG00000028557.6	-1.0696	0.445381	Rnf11	protein_coding
ENSMUSG00000034765.6	-1.06993	0.493172	Dusp5	protein_coding
ENSMUSG00000031824.10	-1.07023	0.470144	6430548M08Rik	protein_coding
ENSMUSG00000026926.10	-1.07024	0.463452	Pmpca	protein_coding
ENSMUSG00000020650.10	-1.07032	0.487218	Bcap29	protein_coding
ENSMUSG00000022452.10	-1.07033	0.451569	Smdt1	protein_coding
ENSMUSG00000046722.10	-1.07043	0.441263	Cdc42se1	protein_coding
ENSMUSG00000024812.9	-1.07048	0.443206	Tjp2	protein_coding
ENSMUSG00000021395.10	-1.07049	0.465041	Spin1	protein_coding
ENSMUSG00000020132.9	-1.07052	0.449835	Rab21	protein_coding
ENSMUSG00000001424.10	-1.07056	0.476383	Snd1	protein_coding
ENSMUSG00000056537.7	-1.07067	0.44908	Rlim	protein_coding
ENSMUSG00000002778.8	-1.0708	0.452878	Kdelr1	protein_coding
ENSMUSG00000091537.2	-1.07081	0.45683	Tma7	protein_coding
ENSMUSG00000003868.8	-1.07106	0.484414	Ruvbl2	protein_coding
ENSMUSG00000001415.6	-1.07133	0.476351	Smg5	protein_coding
ENSMUSG00000071451.5	-1.07134	0.485485	Psmg4	protein_coding
ENSMUSG00000040105.3	-1.07142	0.458626	Ppapdc2	protein_coding
ENSMUSG00000040964.12	-1.07167	0.468256	Arhgef10l	protein_coding
ENSMUSG00000040025.13	-1.07178	0.456498	Ythdf2	protein_coding
ENSMUSG00000024140.9	-1.07181	0.451419	Epas1	protein_coding
ENSMUSG00000021832.7	-1.07185	0.44276	Psmc6	protein_coding
ENSMUSG00000066036.10	-1.07189	0.443891	Ubr4	protein_coding
ENSMUSG00000046691.9	-1.07205	0.435615	Chtf8	protein_coding
ENSMUSG00000021810.2	-1.0721	0.462815	Ecd	protein_coding
ENSMUSG00000039238.6	-1.0723	0.429329	Zfp750	protein_coding
ENSMUSG00000081434.3	-1.07237	0.481942	Gm14165	processed_pseudogene
ENSMUSG00000036880.9	-1.07261	0.427955	Acaa2	protein_coding
ENSMUSG00000037995.11	-1.07273	0.480983	Igsf9	protein_coding
ENSMUSG00000053453.8	-1.07284	0.425986	Thoc7	protein_coding
ENSMUSG00000080465.1	-1.0729	0.485712	Gm22486	snoRNA
ENSMUSG00000002010.13	-1.07296	0.433546	Idh3g	protein_coding
ENSMUSG00000028436.8	-1.07305	0.459584	Dcaf12	protein_coding
ENSMUSG00000050756.3	-1.07319	0.600223	Defb6	protein_coding
ENSMUSG00000026187.8	-1.0732	0.453575	Xrcc5	protein_coding
ENSMUSG00000023089.8	-1.07328	0.434426	Ndufa5	protein_coding
ENSMUSG00000032435.8	-1.07334	0.430779	Dync1li1	protein_coding
ENSMUSG00000031729.5	-1.0734	0.42078	Ist1	protein_coding
ENSMUSG00000032491.10	-1.07355	0.473758	Nradd	protein_coding
ENSMUSG00000021665.7	-1.07355	0.452924	Hexb	protein_coding
ENSMUSG00000044037.11	-1.07397	0.446367	Als2cl	protein_coding
ENSMUSG00000046589.6	-1.0741	0.472127	Lrrc8e	protein_coding
ENSMUSG00000034308.9	-1.07432	0.416364	Sdr42e1	protein_coding
ENSMUSG00000036114.3	-1.07453	0.473972	Rpp25l	protein_coding
ENSMUSG00000025607.11	-1.07457	0.439018	Copg2	protein_coding
ENSMUSG00000077394.1	-1.07469	0.632033	Gm24339	snoRNA
ENSMUSG00000041815.9	-1.07483	0.445813	Poldip3	protein_coding
ENSMUSG00000037119.3	-1.07486	0.423815	D15Ertd621e	protein_coding
ENSMUSG00000098234.3	-1.07487	0.456604	Snhg6	lincRNA
ENSMUSG00000029730.12	-1.07513	0.449845	Mcm7	protein_coding
ENSMUSG00000068036.10	-1.07516	0.411901	Mllt4	protein_coding
ENSMUSG00000039515.7	-1.07529	0.455892	Ppp2r4	protein_coding
ENSMUSG00000025041.12	-1.07541	0.440549	Nt5c2	protein_coding
ENSMUSG00000027342.10	-1.07542	0.420676	Pcna	protein_coding
ENSMUSG00000000631.15	-1.07549	0.421733	Myo18a	protein_coding
ENSMUSG00000001627.7	-1.07554	0.43954	Ifrd1	protein_coding
ENSMUSG00000001017.11	-1.07557	0.427592	Chtop	protein_coding
ENSMUSG00000027195.6	-1.0756	0.409868	Hsd17b12	protein_coding
ENSMUSG00000023075.9	-1.07562	0.445284	Akirin1	protein_coding
ENSMUSG00000027330.12	-1.07564	0.440349	Cdc25b	protein_coding
ENSMUSG00000032381.5	-1.07575	0.449341	Fam96a	protein_coding
ENSMUSG00000068748.4	-1.07582	0.467397	Ptprz1	protein_coding
ENSMUSG00000044147.7	-1.07594	0.418554	Arf6	protein_coding
ENSMUSG00000021518.3	-1.07599	0.429753	Ptdss1	protein_coding
ENSMUSG00000022205.11	-1.07602	0.440567	Sub1	protein_coding
ENSMUSG00000061848.5	-1.07609	0.474605	Gm5805	processed_pseudogene
ENSMUSG00000021270.9	-1.07638	0.403164	Hsp90aa1	protein_coding
ENSMUSG00000020271.13	-1.07646	0.434091	Fbxw11	protein_coding
ENSMUSG00000030036.7	-1.07656	0.449186	Mogs	protein_coding
ENSMUSG00000097906.1	-1.07659	0.460392	Gm9625	processed_pseudogene
ENSMUSG00000024772.9	-1.07663	0.441081	Ehd1	protein_coding
ENSMUSG00000022474.10	-1.07664	0.462579	Pmm1	protein_coding
ENSMUSG00000070003.6	-1.0767	0.452697	Ssbp4	protein_coding
ENSMUSG00000027171.6	-1.07672	0.439889	Prrg4	protein_coding
ENSMUSG00000008690.11	-1.07697	0.412294	Ncaph2	protein_coding
ENSMUSG00000083326.4	-1.07699	0.455159	Rpl38-ps1	processed_pseudogene
ENSMUSG00000027164.8	-1.07711	0.441832	Traf6	protein_coding
ENSMUSG00000003528.10	-1.07714	0.428414	Slc25a1	protein_coding
ENSMUSG00000026880.10	-1.07714	0.405129	Stom	protein_coding
ENSMUSG00000063785.8	-1.07718	0.418734	Utp14a	protein_coding
ENSMUSG00000002372.8	-1.07724	0.431146	Ranbp3	protein_coding
ENSMUSG00000036992.6	-1.07725	0.452878	Nxt1	protein_coding
ENSMUSG00000020821.13	-1.07732	0.398343	Kif1c	protein_coding
ENSMUSG00000034088.11	-1.07746	0.397759	Hdlbp	protein_coding
ENSMUSG00000031371.10	-1.07751	0.435394	Haus7	protein_coding
ENSMUSG00000002718.10	-1.07755	0.426064	Cse1l	protein_coding
ENSMUSG00000004040.12	-1.07761	0.410798	Stat3	protein_coding
ENSMUSG00000028330.8	-1.07773	0.403297	Ncbp1	protein_coding
ENSMUSG00000005994.10	-1.07779	0.442341	Tyrp1	protein_coding
ENSMUSG00000005204.8	-1.07795	0.431406	Senp3	protein_coding
ENSMUSG00000009470.12	-1.07797	0.40458	Tnpo1	protein_coding
ENSMUSG00000030682.3	-1.07806	0.420449	Cdipt	protein_coding
ENSMUSG00000031169.9	-1.07844	0.445047	Porcn	protein_coding
ENSMUSG00000031931.3	-1.07851	0.418946	Ankrd49	protein_coding
ENSMUSG00000032127.8	-1.07854	0.425092	Vps11	protein_coding
ENSMUSG00000019590.12	-1.07854	0.442433	Cyb561	protein_coding
ENSMUSG00000028455.11	-1.07867	0.439128	Stoml2	protein_coding
ENSMUSG00000033256.10	-1.07867	0.455187	Shf	protein_coding
ENSMUSG00000021374.9	-1.07873	0.408221	Nup153	protein_coding
ENSMUSG00000017615.8	-1.07892	0.40625	Tnfaip1	protein_coding
ENSMUSG00000042660.7	-1.07892	0.427585	Wdr55	protein_coding
ENSMUSG00000062203.10	-1.07906	0.387573	Gspt1	protein_coding
ENSMUSG00000028126.12	-1.07908	0.414961	Pip5k1a	protein_coding
ENSMUSG00000069301.5	-1.07927	0.454654	Hist1h2ag	protein_coding
ENSMUSG00000041765.5	-1.0793	0.428929	Ubac2	protein_coding
ENSMUSG00000027255.10	-1.07935	0.413556	Arfgap2	protein_coding
ENSMUSG00000022598.6	-1.07936	0.456759	Psca	protein_coding
ENSMUSG00000051234.6	-1.07945	0.395162	Rnf7	protein_coding
ENSMUSG00000053907.9	-1.07952	0.426482	Mat2a	protein_coding
ENSMUSG00000022200.7	-1.07963	0.385392	Golph3	protein_coding
ENSMUSG00000028640.7	-1.07967	0.40126	Tfap2c	protein_coding
ENSMUSG00000029055.13	-1.07984	0.407172	Plch2	protein_coding
ENSMUSG00000031858.11	-1.07996	0.405649	Mau2	protein_coding
ENSMUSG00000015776.8	-1.08003	0.426403	Med22	protein_coding
ENSMUSG00000045838.8	-1.08004	0.416403	A430105I19Rik	protein_coding
ENSMUSG00000039703.11	-1.08005	0.401854	Nploc4	protein_coding
ENSMUSG00000070372.7	-1.08007	0.403298	Capza1	protein_coding
ENSMUSG00000025823.8	-1.08011	0.381677	Pdia4	protein_coding
ENSMUSG00000060438.4	-1.08019	0.430512	Rps10-ps1	processed_pseudogene
ENSMUSG00000076437.6	-1.08023	0.444576	2700094K13Rik	protein_coding
ENSMUSG00000037487.6	-1.08026	0.380324	Ubr5	protein_coding
ENSMUSG00000063895.6	-1.08036	0.398223	Nupl1	protein_coding
ENSMUSG00000046434.11	-1.08038	0.442956	Hnrnpa1	protein_coding
ENSMUSG00000064602.1	-1.08045	0.430576	Snora41	snoRNA
ENSMUSG00000064634.1	-1.08049	0.413276	Gm22620	snoRNA
ENSMUSG00000024982.9	-1.0805	0.403972	Zdhhc6	protein_coding
ENSMUSG00000042506.11	-1.0806	0.400521	Usp22	protein_coding
ENSMUSG00000042650.3	-1.08082	0.412895	Alkbh5	protein_coding
ENSMUSG00000097052.1	-1.0809	0.425695	Snhg7	snoRNA
ENSMUSG00000051375.11	-1.08106	0.401841	Pcdh1	protein_coding
ENSMUSG00000033684.10	-1.08116	0.422072	Qsox1	protein_coding
ENSMUSG00000095676.1	-1.08121	0.438133	Gm25099	snRNA
ENSMUSG00000047721.7	-1.08121	0.41868	Bola2	protein_coding
ENSMUSG00000018920.7	-1.08125	0.410183	Cxcl16	protein_coding
ENSMUSG00000022752.8	-1.08137	0.379902	Tomm70a	protein_coding
ENSMUSG00000034006.12	-1.08143	0.425835	Pqlc1	protein_coding
ENSMUSG00000026355.7	-1.08146	0.416964	Mcm6	protein_coding
ENSMUSG00000026235.10	-1.08148	0.394229	Epha4	protein_coding
ENSMUSG00000024258.3	-1.08152	0.421995	Polr2d	protein_coding
ENSMUSG00000035049.3	-1.08165	0.422118	Rrp12	protein_coding
ENSMUSG00000030505.12	-1.08169	0.420775	Prmt3	protein_coding
ENSMUSG00000021149.7	-1.0817	0.380268	Gtpbp4	protein_coding
ENSMUSG00000028066.11	-1.08193	0.42653	Pmf1	protein_coding
ENSMUSG00000032187.12	-1.08208	0.37067	Smarca4	protein_coding
ENSMUSG00000069520.5	-1.08218	0.409231	Tmem19	protein_coding
ENSMUSG00000029500.12	-1.08223	0.422962	Pgam5	protein_coding
ENSMUSG00000022568.12	-1.0823	0.388562	Scrib	protein_coding
ENSMUSG00000029404.11	-1.08238	0.398463	Arl6ip4	protein_coding
ENSMUSG00000021123.8	-1.08239	0.374316	Rdh12	protein_coding
ENSMUSG00000031820.8	-1.08241	0.389632	Babam1	protein_coding
ENSMUSG00000059005.9	-1.08247	0.367888	Hnrnpa3	protein_coding
ENSMUSG00000021458.12	-1.08265	0.387767	2010111I01Rik	protein_coding
ENSMUSG00000059495.9	-1.08275	0.36737	Arhgef12	protein_coding
ENSMUSG00000005413.7	-1.08309	0.397973	Hmox1	protein_coding
ENSMUSG00000035781.9	-1.08337	0.381296	R3hdm4	protein_coding
ENSMUSG00000025499.13	-1.08346	0.378923	Hras	protein_coding
ENSMUSG00000024726.9	-1.08365	0.407049	2410127L17Rik	protein_coding
ENSMUSG00000091460.2	-1.08367	0.393786	Gm7808	protein_coding
ENSMUSG00000079426.8	-1.08374	0.400453	Arpc4	protein_coding
ENSMUSG00000098719.1	-1.08393	0.373697	Mir7212	miRNA
ENSMUSG00000028868.9	-1.08401	0.374069	Wasf2	protein_coding
ENSMUSG00000089371.1	-1.08402	0.425005	Mir1938	miRNA
ENSMUSG00000060073.5	-1.08417	0.370476	Psma3	protein_coding
ENSMUSG00000068674.2	-1.08458	0.417101	Gm10247	processed_pseudogene
ENSMUSG00000029033.12	-1.08474	0.397125	Acap3	protein_coding
ENSMUSG00000023272.3	-1.08479	0.392283	Creld2	protein_coding
ENSMUSG00000019853.5	-1.08485	0.359067	Hebp2	protein_coding
ENSMUSG00000045502.5	-1.08488	0.372872	Hcar2	protein_coding
ENSMUSG00000033352.7	-1.08494	0.358604	Map2k4	protein_coding
ENSMUSG00000004865.11	-1.08516	0.35968	Srpk1	protein_coding
ENSMUSG00000030754.8	-1.08522	0.352411	Copb1	protein_coding
ENSMUSG00000037266.14	-1.08531	0.351924	Rsrp1	protein_coding
ENSMUSG00000043068.5	-1.08542	0.409657	Fam89a	protein_coding
ENSMUSG00000032280.12	-1.08546	0.387546	Tle3	protein_coding
ENSMUSG00000040010.10	-1.0855	0.398466	Slc7a5	protein_coding
ENSMUSG00000017999.12	-1.08551	0.383278	Ddx27	protein_coding
ENSMUSG00000038020.5	-1.08552	0.350795	Rapgefl1	protein_coding
ENSMUSG00000040414.7	-1.08556	0.385095	Slc25a28	protein_coding
ENSMUSG00000028703.10	-1.08562	0.4004	Lrrc41	protein_coding
ENSMUSG00000015214.10	-1.08568	0.385618	Mtmr1	protein_coding
ENSMUSG00000042677.7	-1.08575	0.361985	Zc3h12a	protein_coding
ENSMUSG00000030499.5	-1.08597	0.386919	Kctd15	protein_coding
ENSMUSG00000066900.7	-1.086	0.355253	Suds3	protein_coding
ENSMUSG00000078440.5	-1.08609	0.403646	Dohh	protein_coding
ENSMUSG00000037573.5	-1.08613	0.349638	Tob1	protein_coding
ENSMUSG00000098678.1	-1.08616	0.393618	Mroh6	protein_coding
ENSMUSG00000029202.9	-1.0862	0.347138	Pds5a	protein_coding
ENSMUSG00000033967.4	-1.08636	0.381014	Rnf225	protein_coding
ENSMUSG00000067713.6	-1.08671	0.361319	Prkag1	protein_coding
ENSMUSG00000024583.2	-1.08675	0.364679	Txnl1	protein_coding
ENSMUSG00000022587.10	-1.08681	0.354759	Ly6e	protein_coding
ENSMUSG00000026895.7	-1.08685	0.343979	Ndufa8	protein_coding
ENSMUSG00000063522.5	-1.0869	0.403664	2010109I03Rik	protein_coding
ENSMUSG00000062098.7	-1.08696	0.373184	Btbd3	protein_coding
ENSMUSG00000020946.9	-1.08697	0.374039	Gosr2	protein_coding
ENSMUSG00000037966.11	-1.08698	0.399504	Ninj1	protein_coding
ENSMUSG00000036112.10	-1.08705	0.362084	Metap2	protein_coding
ENSMUSG00000006057.11	-1.08746	0.404792	Atp5g1	protein_coding
ENSMUSG00000034108.5	-1.08749	0.383895	Ccs	protein_coding
ENSMUSG00000034022.7	-1.08764	0.378681	Cpsf1	protein_coding
ENSMUSG00000024454.11	-1.08773	0.369616	Hdac3	protein_coding
ENSMUSG00000030588.7	-1.08777	0.387154	Yif1b	protein_coding
ENSMUSG00000061666.6	-1.08783	0.386219	Gdpd1	protein_coding
ENSMUSG00000073982.6	-1.08783	0.374317	Rhog	protein_coding
ENSMUSG00000052957.7	-1.08783	0.352199	Gas1	protein_coding
ENSMUSG00000040472.10	-1.08785	0.396682	Rabggta	protein_coding
ENSMUSG00000027878.10	-1.08787	0.340817	Notch2	protein_coding
ENSMUSG00000003660.10	-1.08788	0.34483	Snrnp200	protein_coding
ENSMUSG00000057177.8	-1.08794	0.364478	Gsk3a	protein_coding
ENSMUSG00000060992.8	-1.08799	0.341154	Copz1	protein_coding
ENSMUSG00000028967.6	-1.08801	0.357356	Errfi1	protein_coding
ENSMUSG00000088573.1	-1.08809	0.409061	Gm24530	misc_RNA
ENSMUSG00000037601.7	-1.08811	0.404099	Nme1	protein_coding
ENSMUSG00000022223.8	-1.08816	0.385043	Sdr39u1	protein_coding
ENSMUSG00000058301.6	-1.08818	0.363018	Upf1	protein_coding
ENSMUSG00000024270.7	-1.08822	0.337104	Slc39a6	protein_coding
ENSMUSG00000071470.3	-1.08824	0.414932	Ccnb1ip1	protein_coding
ENSMUSG00000007029.12	-1.08832	0.38598	Vars	protein_coding
ENSMUSG00000005732.10	-1.08845	0.336069	Ranbp1	protein_coding
ENSMUSG00000040356.12	-1.08847	0.378632	Skiv2l	protein_coding
ENSMUSG00000022479.11	-1.08852	0.339638	Vdr	protein_coding
ENSMUSG00000029701.11	-1.08856	0.373563	Rbm28	protein_coding
ENSMUSG00000037613.11	-1.08861	0.408001	Tnfrsf23	protein_coding
ENSMUSG00000038697.10	-1.08865	0.385311	Taf5l	protein_coding
ENSMUSG00000003363.11	-1.08869	0.340933	Pld3	protein_coding
ENSMUSG00000041341.9	-1.08883	0.371624	Atg2b	protein_coding
ENSMUSG00000028044.6	-1.08888	0.384374	Cks1b	protein_coding
ENSMUSG00000038751.5	-1.08911	0.377695	Ptk6	protein_coding
ENSMUSG00000047649.8	-1.08912	0.377154	Cd3eap	protein_coding
ENSMUSG00000086665.1	-1.08914	0.397598	Gm13067	lincRNA
ENSMUSG00000018446.8	-1.08928	0.371542	C1qbp	protein_coding
ENSMUSG00000026615.10	-1.08938	0.359916	Eprs	protein_coding
ENSMUSG00000020549.10	-1.08955	0.376512	Elac2	protein_coding
ENSMUSG00000032786.10	-1.08955	0.364478	Alas1	protein_coding
ENSMUSG00000020064.8	-1.0896	0.337279	Herc4	protein_coding
ENSMUSG00000028042.11	-1.08964	0.333825	Zbtb7b	protein_coding
ENSMUSG00000082260.3	-1.08966	0.347282	Gm7429	processed_pseudogene
ENSMUSG00000029073.5	-1.08974	0.38428	Cptp	protein_coding
ENSMUSG00000022052.8	-1.08981	0.338611	Ppp2r2a	protein_coding
ENSMUSG00000046756.10	-1.08998	0.379343	Mrps7	protein_coding
ENSMUSG00000022602.10	-1.09006	0.401261	Arc	protein_coding
ENSMUSG00000027860.11	-1.09007	0.365724	Vangl1	protein_coding
ENSMUSG00000028961.11	-1.09008	0.368285	Pgd	protein_coding
ENSMUSG00000004951.10	-1.09011	0.37254	Hspb1	protein_coding
ENSMUSG00000050299.7	-1.09041	0.373272	Gm9843	protein_coding
ENSMUSG00000020455.12	-1.09051	0.361303	Trim11	protein_coding
ENSMUSG00000001700.9	-1.09055	0.344388	Gramd3	protein_coding
ENSMUSG00000029178.10	-1.09065	0.377201	Klf3	protein_coding
ENSMUSG00000033386.6	-1.09072	0.345961	Frrs1	protein_coding
ENSMUSG00000028639.10	-1.09087	0.365157	Ybx1	protein_coding
ENSMUSG00000027597.11	-1.09109	0.383569	Ahcy	protein_coding
ENSMUSG00000029071.12	-1.09134	0.363811	Dvl1	protein_coding
ENSMUSG00000035227.6	-1.09135	0.332914	Spcs2	protein_coding
ENSMUSG00000054619.6	-1.09141	0.355089	Mettl7a1	protein_coding
ENSMUSG00000006736.8	-1.09153	0.337338	Tspan31	protein_coding
ENSMUSG00000043683.3	-1.09157	0.374488	Fem1a	protein_coding
ENSMUSG00000034557.10	-1.09158	0.324859	Zfyve9	protein_coding
ENSMUSG00000005813.8	-1.09168	0.337316	Metap1	protein_coding
ENSMUSG00000030530.11	-1.09174	0.356185	Furin	protein_coding
ENSMUSG00000099269.2	-1.09189	0.38376	Calm5	protein_coding
ENSMUSG00000006676.12	-1.09193	0.349779	Usp19	protein_coding
ENSMUSG00000006342.10	-1.09205	0.323635	Susd2	protein_coding
ENSMUSG00000032458.6	-1.09211	0.323022	Copb2	protein_coding
ENSMUSG00000000959.5	-1.09214	0.356827	Oxa1l	protein_coding
ENSMUSG00000036078.12	-1.09218	0.362034	Sigmar1	protein_coding
ENSMUSG00000029161.6	-1.09256	0.388328	Cgref1	protein_coding
ENSMUSG00000090582.1	-1.09258	0.366297	Gm17024	antisense
ENSMUSG00000046808.13	-1.09261	0.367561	Atp10d	polymorphic_pseudogene
ENSMUSG00000056313.5	-1.09266	0.368956	1810011O10Rik	protein_coding
ENSMUSG00000079017.3	-1.09271	0.340634	Ifi27l2a	protein_coding
ENSMUSG00000061613.8	-1.09279	0.314135	U2af1	protein_coding
ENSMUSG00000029465.10	-1.09287	0.317449	Arpc3	protein_coding
ENSMUSG00000056851.9	-1.09294	0.312638	Pcbp2	protein_coding
ENSMUSG00000050854.5	-1.09296	0.380262	Tmem125	protein_coding
ENSMUSG00000037681.9	-1.09299	0.356567	Esyt3	protein_coding
ENSMUSG00000039771.9	-1.09304	0.333996	Polr2j	protein_coding
ENSMUSG00000021096.10	-1.0932	0.312727	Ppm1a	protein_coding
ENSMUSG00000051853.8	-1.09321	0.311949	Arf3	protein_coding
ENSMUSG00000026356.11	-1.09334	0.346424	Dars	protein_coding
ENSMUSG00000028572.9	-1.0934	0.353856	Hook1	protein_coding
ENSMUSG00000026917.11	-1.09343	0.361859	Wdr5	protein_coding
ENSMUSG00000079677.1	-1.09354	0.355331	Fdx1l	protein_coding
ENSMUSG00000032902.1	-1.09357	0.339267	Slc16a1	protein_coding
ENSMUSG00000018761.10	-1.09359	0.354847	Mpdu1	protein_coding
ENSMUSG00000027412.8	-1.09366	0.362085	Lpin3	protein_coding
ENSMUSG00000048170.10	-1.09368	0.344707	Mcmbp	protein_coding
ENSMUSG00000045730.3	-1.09376	0.368831	Adrb2	protein_coding
ENSMUSG00000030811.10	-1.09382	0.358775	Fbxl19	protein_coding
ENSMUSG00000031217.8	-1.09388	0.342215	Efnb1	protein_coding
ENSMUSG00000039000.4	-1.0942	0.328383	Ube3c	protein_coding
ENSMUSG00000060376.6	-1.09424	0.344942	Bckdha	protein_coding
ENSMUSG00000031004.7	-1.09454	0.317692	Mki67	protein_coding
ENSMUSG00000095868.1	-1.0946	0.375475	Gm23136	snoRNA
ENSMUSG00000024854.3	-1.09462	0.375402	Pold4	protein_coding
ENSMUSG00000029198.3	-1.09471	0.358202	Grpel1	protein_coding
ENSMUSG00000083327.1	-1.09476	0.339491	Vcp-rs	processed_pseudogene
ENSMUSG00000020386.5	-1.09477	0.305955	Sar1b	protein_coding
ENSMUSG00000052397.8	-1.09496	0.357505	Ezr	protein_coding
ENSMUSG00000074247.6	-1.09499	0.357344	Dda1	protein_coding
ENSMUSG00000029101.10	-1.09501	0.34728	Rgs12	protein_coding
ENSMUSG00000004936.8	-1.09508	0.355605	Map2k1	protein_coding
ENSMUSG00000038780.10	-1.09509	0.353309	Smurf1	protein_coding
ENSMUSG00000002767.9	-1.09511	0.342266	Mrpl2	protein_coding
ENSMUSG00000021048.6	-1.09533	0.336636	Mthfd1	protein_coding
ENSMUSG00000010277.7	-1.09541	0.305086	2610507B11Rik	protein_coding
ENSMUSG00000024007.10	-1.09552	0.355749	Ppil1	protein_coding
ENSMUSG00000032046.11	-1.09558	0.320487	Abhd12	protein_coding
ENSMUSG00000038848.10	-1.0956	0.343388	Ythdf1	protein_coding
ENSMUSG00000074656.8	-1.09567	0.314809	Eif2s2	protein_coding
ENSMUSG00000025995.12	-1.09572	0.345571	Wdr75	protein_coding
ENSMUSG00000098477.1	-1.09587	0.359299	Gm27853	misc_RNA
ENSMUSG00000026111.11	-1.09597	0.344098	Unc50	protein_coding
ENSMUSG00000016252.7	-1.09598	0.354653	Atp5e	protein_coding
ENSMUSG00000021650.6	-1.0962	0.342874	Ptcd2	protein_coding
ENSMUSG00000057788.9	-1.09631	0.350223	Ddx49	protein_coding
ENSMUSG00000042215.8	-1.09653	0.365635	Bag2	protein_coding
ENSMUSG00000025047.8	-1.09655	0.340279	Pdcd11	protein_coding
ENSMUSG00000082908.4	-1.09655	0.312169	Gm13736	processed_pseudogene
[truncated: 20,131 more rows]
