# Supplementary material for: Stress keratin 17 enhances papillomavirus infection-induced disease by downregulating T cell recruitment
Source: PLoS Pathog. 2020 Jan 22;16(1):e1008206. doi: 10.1371/journal.ppat.1008206 (PMC6975545; doi:10.1371/journal.ppat.1008206)
Supplement: S2 Table — Related to Fig 3B. (XLSX) [file ppat.1008206.s002.xlsx]

## Sheet: Sheet1
Supplemental Table 2. Differential expression of mouse genes in MmuPV-1 papillomas arising in K17KO mice versus WT mice
Gene name	log2 fold change	adjusted p value
Skint3	7.93549	5.55884e-134
Skint9	7.1809	8.63489e-91
Skint4	6.35133	7.3664e-55
Ighv1-81	5.6074	1.65419e-25
Hba-a2	5.46016	3.21442e-66
Gm11585	5.02645	1.9937e-27
Hmgb1-ps8	4.80495	2.83467e-22
Gm7463	4.555	6.54036e-18
Gm30074	4.52851	3.19743e-21
Trbv13-2	4.30539	6.93432e-13
Gm32687	4.104	4.80023e-17
Trbv13-1	4.06184	1.23544e-11
Gm38357	4.01579	3.24916e-16
Skint6	3.97099	2.61965e-48
Syt4	3.90556	6.37362e-13
Gm12866	3.85024	4.84351e-25
Trbv12-2	3.82628	5.49939e-09
Trbv16	3.8224	1.54457e-09
Gbp6	3.797	4.86942e-64
Ighg2c	3.76272	3.40073e-09
2610507I01Rik	3.71263	3.5541e-47
Slc26a4	3.67439	1.05125e-10
Inmt	3.62861	7.19921e-27
Gm20634	3.60714	2.3558e-09
Fxyd4	3.56196	4.58228e-33
Trbv15	3.5408	2.22319e-07
Zfp872	3.45113	1.39957e-10
Gm26740	3.34557	7.75176e-20
Ighv3-6	3.25475	1.0532e-07
Gm43205	3.2503	8.73149e-12
Raet1e	3.25004	2.65529e-12
Mir7688	3.18279	6.70389e-07
Gm12823	3.18251	8.00221e-07
Gm26658	3.05458	3.81029e-06
Mir8099-1	3.03615	9.45788e-08
Gm26779	3.00869	4.29771e-09
8430422M14Rik	2.98347	9.57807e-11
9430037G07Rik	2.95461	4.63228e-06
Ms4a4b	2.95105	1.30873e-21
A830019P07Rik	2.93855	5.23666e-06
AA465934	2.88677	1.35881e-122
AC102496.1	2.79032	1.47781e-12
Ighv1-4	2.60469	0.00061409
Slitrk1	2.50389	1.28255e-05
Cd5l	2.50255	9.82082e-05
Vmn2r97	2.48783	0.000175003
Il17a	2.46587	0.0013704
Igf1os	2.46359	4.58146e-05
Halr1	2.44366	9.05238e-05
Gm6293	2.36218	0.00112472
Gm27477	2.35233	6.78931e-05
5830416I19Rik	2.34569	0.00086532
Reg3g	2.34382	0.000157152
5033406O09Rik	2.32184	8.20238e-06
Gm30238	2.31394	2.79863e-14
Gm26581	2.29279	0.000791383
Lipo3	2.29206	3.04054e-62
Igkv10-94	2.27224	0.00292179
Igkv1-110	2.25066	0.000483577
Gm27680	2.23871	0.00163326
1810062G17Rik	2.20946	1.10465e-10
H1foo	2.16752	0.0013701
Cyp2e1	2.10741	0.000287452
Uba1y	2.08372	0.00774035
Gm5421	2.07313	0.0025064
Ighv1-82	2.07164	0.00823342
Igkv1-117	2.06084	0.000227716
Nxpe2	2.05775	2.54313e-06
Ccdc60	2.05764	0.00045345
Gpr165	2.03952	2.45581e-05
Gm45640	2.03221	0.000522702
Foxo6os	2.02957	2.62385e-07
Chil3	2.01943	0.000849039
AC138790.3	2.01793	0.00468695
Aldh1a1	2.01174	6.61931e-18
Saa3	2.00918	0.00467987
Skint11	2.0045	4.80023e-17
Gm37261	1.99365	4.48519e-06
Insrr	1.99316	0.00163352
Pcsk9	1.98066	2.42348e-10
Slc4a10	1.97913	0.00534559
Gm6545	1.95997	0.0014526
Trbd1	1.92736	0.00615688
Cib3	1.92488	0.000856536
Gm9733	1.92146	1.10903e-06
Ccdc30	1.86255	4.46798e-10
Gm12736	1.8617	0.00956654
Mcub	1.85389	4.25935e-20
1810064F22Rik	1.84045	0.00837317
Gm6970	1.84012	0.00682806
Gm10825	1.82476	0.0100984
4632432E15Rik	1.81347	6.98085e-05
Vipr2	1.78657	4.48532e-09
Gbp2b	1.77981	3.31948e-07
Ms4a8a	1.77678	0.000196927
Igkv4-57-1	1.77229	0.0287163
B4gat1	1.76647	0.00691824
AC113458.1	1.76282	0.0170259
AC140469.1	1.74367	0.00155752
Gm7099	1.73975	0.0150738
Muc1	1.73745	1.89071e-07
Scara5	1.73345	3.69616e-12
Cd163l1	1.73235	1.97974e-09
Cdhr4	1.73085	0.00760661
Aldh1a2	1.73082	8.40748e-09
Igkv4-72	1.699	0.0364579
Slc25a31	1.69875	0.00634096
Ifit1bl1	1.69619	1.43043e-08
Tchhl1	1.69434	0.000184975
Nsun7	1.69396	5.37589e-07
Mapk4	1.69099	1.48537e-07
Vnn3	1.69079	0.00302818
Gm26760	1.68926	0.0210353
Gm12185	1.68918	6.55424e-07
Prl2c2	1.68879	0.00967772
Bcl2a1d	1.68017	5.35944e-11
U90926	1.6773	0.0345669
8030443G20Rik	1.66434	0.0344319
Vsig2	1.66322	0.000976201
Akr1c19	1.65802	2.41462e-05
Gm19514	1.6576	0.0209784
Irx6	1.64948	0.00156921
Sprr2a2	1.64772	2.88412e-06
Gm26565	1.64705	0.00509859
Hspd1-ps4	1.64034	0.000335866
Il17f	1.63413	0.0385342
Rgs17	1.62178	0.0143211
Gm11549	1.60597	0.0250613
Defb3	1.60322	0.0184461
Tcrg-V6	1.60114	0.0150361
Ifit3	1.58549	1.0637e-08
Ctnna2	1.58445	0.0021798
Rab3b	1.5805	0.0124471
Ighv10-3	1.57921	0.0236997
Shisa7	1.57754	0.0178122
Gm12811	1.56948	0.0056587
Klhl34	1.56785	0.0113346
Gm26703	1.56651	1.64919e-05
Trdv4	1.54878	7.1368e-05
Gm43011	1.54775	0.0306684
Gm10748	1.54742	0.00384046
Gm3791	1.54517	0.0273123
Zfp683	1.54148	0.034327
Gm26614	1.53642	0.0127159
Tmem269	1.53344	0.000574203
Spo11	1.53253	0.00647485
Phex	1.52876	0.0138648
2310040G07Rik	1.50361	0.00837317
Ighv5-9	1.50243	0.0383178
Il1rapl1	1.50026	0.0452756
Gm20655	1.49538	0.00626518
1700001K23Rik	1.49523	0.0199622
Tcrg-V5	1.4938	0.0287695
Hoxc4	1.49234	0.00862922
Serpina6	1.49115	0.00272722
Otof	1.49107	0.0238479
Sirpb1c	1.48946	1.84289e-07
7530428D23Rik	1.47845	0.0447661
Loxl4	1.47824	9.24493e-08
2810029C07Rik	1.47777	7.17155e-12
Gm42515	1.47559	0.0379255
Olfr920	1.47266	0.00030672
Gm45847	1.46753	0.034499
Gzma	1.46557	0.00486908
Tcrg-C1	1.46414	3.04625e-08
Ms4a4d	1.46357	6.37362e-13
Gm10441	1.45955	0.0344682
BB123696	1.45881	0.0436273
Klkb1	1.45825	0.00978634
Sirpb1b	1.45821	0.00227656
Cxcl10	1.45617	3.35617e-09
Gm17308	1.45545	0.0134373
C6	1.45517	0.00232742
Skint1	1.44863	4.18932e-15
1110002J07Rik	1.43583	0.00331656
Odaph	1.43461	0.00483095
Gm12224	1.4275	5.99752e-05
Gm12689	1.42696	0.0302479
Gpnmb	1.42429	6.46074e-09
Hkdc1	1.42346	0.024716
Slc9a3	1.41901	1.6519e-10
Olfr1389	1.41656	0.0497406
Arg1	1.41053	1.14678e-06
Dnase2b	1.4036	0.0403674
Ndufs5	1.40038	2.57318e-68
Rec8	1.39506	0.0496463
Gm26771	1.39174	1.756e-07
C530044C16Rik	1.38691	0.0126625
Hsd17b13	1.3653	0.031257
Sphkap	1.36367	0.00015914
Kcnd3	1.36366	0.000227102
C920009B18Rik	1.36233	1.79863e-08
AW112010	1.36038	8.35608e-14
Pspn	1.35714	0.014593
Pcdh9	1.35353	3.4142e-07
Pax1	1.35325	0.0155487
Pipox	1.34902	0.0136551
Pcdh17	1.34595	4.5241e-12
Cep112os1	1.33867	0.0347975
Gm13391	1.33315	0.000600754
Sfrp2	1.33252	5.0956e-07
Fcrl1	1.31571	0.0183221
Ighg2b	1.31097	0.00161314
Iigp1	1.3084	6.56237e-07
Rbpj	1.30764	1.90711e-58
Gm16958	1.30715	0.0199226
Gpx3	1.30432	8.08115e-09
Alk	1.30361	0.00695496
Tph2	1.3021	0.040268
Adamts15	1.29803	1.62639e-05
Nat8f7	1.29014	0.00491152
Ppp1r27	1.28867	0.0145946
Gm13717	1.2876	0.00823342
Lvrn	1.28603	0.00025334
Col10a1	1.27861	0.00190337
Hoxc5	1.27611	0.0375192
Odf3l1	1.2585	0.0131406
Hk3	1.25832	4.79058e-10
Blk	1.25558	0.00302818
Tgtp1	1.25539	1.57036e-05
Myod1	1.25523	0.00284413
Gabrb2	1.25134	0.00362608
BC021767	1.25045	0.000747579
Gm12212	1.24846	0.0219753
Gm48582	1.24077	0.047666
Gstp2	1.23867	3.93437e-05
Cxcl9	1.22877	1.70558e-07
Olfr94	1.22566	0.000410581
AC158605.1	1.22431	0.0261305
Gm43735	1.22383	0.00502873
Pcdh10	1.21978	0.000926658
Gcsam	1.21482	1.67668e-05
Acss3	1.21229	4.79531e-05
Gm5970	1.2098	2.6464e-05
Ppef2	1.20928	0.000665978
1700087I21Rik	1.20903	0.00837525
Gm26280	1.20615	0.0298823
Lyrm7	1.20599	3.64749e-08
Ifi206	1.20204	0.0213123
Sned1	1.19313	0.000161399
Nr1h4	1.19292	0.0235111
Barx1	1.18983	0.0381768
Bhmt	1.18611	0.0347715
6030407O03Rik	1.18475	0.0258123
Trpm3	1.18341	0.000574203
D3Ertd751e	1.18203	1.42978e-08
Ncoa7	1.17397	3.46282e-18
C1ql3	1.16994	0.00222434
Rgs8	1.16091	0.00534559
Gm10521	1.16042	0.0058567
Gpr33	1.1579	0.0499549
Col6a6	1.15384	0.0113464
Ccl6	1.15054	0.000226079
Nsg2	1.14824	0.000400013
Cldn10	1.14677	3.03899e-05
Prr15l	1.14488	0.0218126
Stab2	1.14214	0.0499488
Gm3055	1.13985	0.00426969
Slc35g2	1.13763	1.56533e-05
Ly6h	1.134	0.0113464
AC163635.1	1.13341	0.00105867
Foxl2os	1.13129	0.03854
Slc7a11	1.12862	2.17864e-05
Ctcflos	1.12518	0.028333
Col6a5	1.12206	0.0489172
Mfsd7a	1.12038	9.58019e-17
Amy1	1.11972	0.000186389
Agtr1a	1.11834	0.000609931
Fcgr4	1.11136	0.000248102
Islr2	1.10843	0.000931187
Fabp7	1.1078	0.0208738
9330159M07Rik	1.10773	0.00309338
Rnf112	1.10755	0.00709221
Adgb	1.102	0.0081499
Gm12688	1.10188	0.0136902
Gsta3	1.10009	9.54434e-05
F830016B08Rik	1.09944	1.45535e-07
Rhpn1	1.09552	0.0108058
Gm44694	1.09473	0.0426182
Etnk2	1.09237	5.49432e-05
Sfxn2	1.0895	9.80594e-19
Tpd52l1	1.08855	3.88845e-05
Spp1	1.08712	0.00307514
Gm8369	1.08659	4.45068e-05
E330013P04Rik	1.08456	3.12057e-06
Gm43813	1.08319	0.0437255
Plscr4	1.08158	3.08921e-06
D030045P18Rik	1.08144	0.0014524
Gm11723	1.08015	0.00874783
Il27	1.08012	0.00728733
Gm4951	1.07866	7.00587e-06
Ptx3	1.07843	0.014848
Gm26682	1.07657	0.012649
Mkrn2os	1.07583	0.021499
Tbx6	1.07191	0.00349867
Gm33869	1.07027	0.00455624
Gm10800	1.06886	0.0237319
Ifitm6	1.06873	0.00468695
Serpinb3a	1.0671	0.0488472
Itih2	1.06664	0.000366026
1190007I07Rik	1.06604	2.84053e-07
Fbln7	1.06315	0.000228042
Gm10604	1.06078	0.0336614
Irgm2	1.05964	2.0275e-09
Cnnm1	1.05955	0.00161783
Celf3	1.05827	0.0106769
Fgf12	1.05788	0.00491152
Lrrtm1	1.05411	0.0468284
Gm11427	1.05047	0.000144269
Trpm6	1.05034	5.99172e-07
Ugt8a	1.05016	0.00377955
Gm38314	1.05002	0.00722752
9930104L06Rik	1.04735	3.65218e-16
Hdc	1.04701	0.0320161
2310065F04Rik	1.04698	0.0374919
Tdg	1.04626	1.87681e-26
Sprr2i	1.0382	0.0301329
Cd40lg	1.03543	0.0409281
Scgb1b27	1.03448	0.0371802
Tgtp2	1.03329	0.00024596
Osr1	1.03175	0.00416184
Serpina3f	1.02914	0.00206472
Xlr4c	1.02651	0.0203146
Rspo1	1.0212	0.00217918
E130102H24Rik	1.02093	0.00120781
Hpx	1.01835	0.0332434
Myadml2os	1.01767	0.0215783
Tlr11	1.01633	0.00394406
Pcdhb9	1.01491	7.94484e-05
Gm4841	1.01273	0.00275477
Hapln1	1.01203	0.0117637
Gm49783	1.00654	0.039368
Anxa5	1.00559	5.38766e-22
Gzmb	1.00238	7.31747e-07
Gm15895	1.00182	0.0371551
Aldh1a7	0.997687	4.43674e-05
Retn	0.996524	0.00157734
Ccl9	0.996237	0.00303502
Sytl3	0.996161	5.99984e-06
Mterf4	0.995117	3.2965e-06
4930426I24Rik	0.993035	0.0473159
Gm38119	0.992569	0.0200779
Gm22249	0.991912	0.044695
Mrln	0.991108	0.0482728
Tnfaip6	0.983992	0.00118629
B230369F24Rik	0.982404	0.0486025
Trhde	0.982113	4.88862e-07
Gbp2	0.981947	2.73672e-08
Trgv2	0.981497	0.0191268
Pla2g4c	0.976431	0.000281989
Zfp385c	0.976155	0.00554602
1700019D03Rik	0.974568	0.000579228
Fez1	0.973927	9.89948e-05
Krt24	0.972081	0.0223362
Thbs4	0.968579	0.000858189
Galnt15	0.966549	0.000785848
Gm15557	0.966375	0.0150738
Klk12	0.964159	0.0109811
Ppfia2	0.964016	0.00155574
Gpr39	0.962906	0.0204977
Npas2	0.961338	0.00632678
Mogat1	0.958455	0.00890836
Ccrl2	0.958394	0.0286025
Fpr2	0.957587	0.044496
Skint10	0.953889	0.00161401
Gm36546	0.948382	0.0422856
Musk	0.9468	0.00470574
Rab7b	0.946492	1.99628e-12
Aass	0.945372	0.00123094
Ms4a14	0.943171	8.19101e-07
Gm37131	0.940752	0.0135309
2310034O05Rik	0.940389	0.0310976
Gdf5	0.937279	0.0156403
Bst1	0.933187	0.000132579
Hmgcs2	0.931535	0.00556896
Kcna6	0.929499	0.00305805
Gm14085	0.927938	0.016657
Ifit3b	0.927677	0.00288655
1810010H24Rik	0.927659	0.00699128
Ccn3	0.927507	9.4567e-05
Lpxn	0.926757	5.23521e-07
Gm37499	0.925472	0.0216038
Mir142hg	0.922522	0.000469546
Usp50	0.922257	0.0370582
Slc11a1	0.922162	0.00198732
C4b	0.921549	0.00267803
BC023105	0.920939	0.00810899
Klrc1	0.919463	0.000779408
Fam131b	0.918876	0.00204062
A4gnt	0.918702	0.0427876
2310014F06Rik	0.918563	0.0199523
Gm20743	0.918265	0.0384923
Klrb1c	0.916097	0.0181831
Col4a3	0.915024	0.0473744
Gm11837	0.914606	0.0146404
2310081O03Rik	0.912357	0.0497641
Crocc2	0.911975	0.0354565
Stx1b	0.910897	0.00086631
Noct	0.90591	0.00126794
Sh2d2a	0.904774	3.27885e-05
Ifi205	0.902739	0.0138766
Apod	0.899895	0.00144801
Slc6a12	0.898237	0.0143211
Rflna	0.894106	0.00171866
Gbp4	0.892473	0.000607275
Gm47483	0.891948	0.00483095
Tcrg-C2	0.891662	0.015004
Lsamp	0.891403	1.67668e-05
Hoxa2	0.890985	0.000775817
Adam33	0.890433	0.00394667
Mirg	0.889166	0.00888612
Fbxo2	0.887074	0.00261783
Ppargc1a	0.885231	0.00495439
Ccl5	0.884065	0.00577804
2700046G09Rik	0.88271	0.00286761
Ddo	0.882389	0.00141777
Serpina3c	0.881898	0.00771717
Gm43597	0.876833	0.00132812
Cilp	0.876271	0.000294329
Klhl13	0.874931	0.000144548
Lhfpl3	0.874772	0.0393235
Zfp773	0.872696	0.00680644
Trp53cor1	0.872464	0.0417741
Ifi207	0.872283	8.10791e-09
Eln	0.871942	0.0151867
Ccr10	0.870957	0.020057
A530064D06Rik	0.869258	0.00275477
A2m	0.86842	0.00147225
Gbp5	0.866943	0.000462158
B430306N03Rik	0.862394	0.00682806
Chad	0.861876	0.0127209
Gab3	0.859309	0.0011402
Hsd3b7	0.859271	0.00940775
Efhb	0.858314	0.0261995
Klrk1	0.858099	4.8488e-07
Trat1	0.856431	0.00476484
Slc29a4	0.856325	0.0248648
Luzp2	0.855298	0.0143211
Gm12802	0.855207	0.000154383
Thpo	0.854953	0.0232626
Il12b	0.854588	0.00276501
Zdhhc14	0.854289	2.90137e-05
Ncmap	0.854046	0.000727176
Crlf1	0.853711	0.010095
Bdh2	0.853362	7.86541e-07
Eya4	0.852948	7.65285e-05
Arsi	0.850148	0.000404485
Pkd2	0.848087	1.77727e-14
Col27a1	0.84518	0.00565927
Mir142b	0.844424	0.00252559
Gm9747	0.842942	1.03973e-06
Nova1	0.841364	0.0111771
Hist2h3c2	0.840706	0.0464839
Skint5	0.839798	0.0223362
Cpa6	0.8383	0.0323135
Plpp3	0.837621	0.000838073
Ccn2	0.835254	0.00245235
Gm15270	0.834353	0.00308353
Mfap5	0.833047	1.23196e-07
Pisd-ps1	0.832239	2.90137e-05
Lrrn4cl	0.830673	0.000264797
D630033A02Rik	0.825131	3.90666e-05
Slc38a3	0.824137	0.00459523
Clec3b	0.823907	0.0029808
Acan	0.823829	0.011477
Efemp1	0.823432	0.0149068
Efhd1os	0.823124	0.00335831
Calhm6	0.821603	0.00598594
Kcna2	0.821552	0.00200222
Gm19585	0.819392	0.00968288
Rtl3	0.819351	0.0102882
Foxo6	0.818783	0.000931187
Gm10419	0.817271	0.0164923
Cyp2f2	0.816332	0.00570189
Themis	0.815679	0.0192127
Rpl7a-ps7	0.815506	0.0287983
Clec3a	0.814308	0.0461978
Ypel4	0.814217	0.000321243
Gm26906	0.813866	0.0105443
Gm30003	0.813738	0.0241826
A130077B15Rik	0.811256	0.0343598
2010007H06Rik	0.810674	0.0172674
Nkg7	0.810632	0.0182945
Ahnak2	0.808911	2.07138e-12
2210408F21Rik	0.808224	0.00132629
Gm12250	0.808112	0.00623391
Chrne	0.80803	0.0344319
Stk32b	0.804738	0.00147225
Atcay	0.80343	0.0293754
Tmem100	0.802908	0.00230054
Ret	0.801271	3.20548e-07
Nmb	0.801137	0.00163348
Slc6a7	0.799471	0.0219316
Colec11	0.799094	0.00574891
Cp	0.797361	0.00235583
Vit	0.796243	0.010095
Gm19391	0.795044	0.0293818
Nat8f1	0.794519	0.0468054
Pamr1	0.794198	0.000324794
Fitm1	0.792786	0.0367132
Prelp	0.792146	0.00299636
Il18rap	0.786251	3.17364e-08
Gm26673	0.784671	0.0244639
Plekhf1	0.783232	0.000106956
Ntf3	0.782511	0.0116938
Acrbp	0.78177	0.00450872
Cldn19	0.781429	0.0443416
C130026I21Rik	0.781158	0.0379612
Ifi47	0.780889	3.98925e-05
Map7d2	0.780486	0.022564
Mansc4	0.780257	0.0314595
D430019H16Rik	0.78013	0.00394208
Klra17	0.779275	0.00354768
Treml2	0.77774	0.0442477
Cd226	0.776575	0.0145529
Mrap	0.77648	0.0314519
Prr33	0.776024	0.000159227
Gm13212	0.775631	0.0322688
Plscr2	0.775244	0.0367402
Cd8b1	0.77514	0.0269237
Igf2	0.773357	0.0352406
Lmx1a	0.773009	0.0179584
Apol7a	0.770604	0.000153251
Klri1	0.770302	0.0416983
Col9a3	0.769785	0.0322839
Klk1	0.769223	0.0195988
Lilr4b	0.768501	0.00661318
Mir6381	0.768305	0.000282126
Col11a2	0.764427	0.0308576
Batf3	0.764099	0.0218126
Zmat1	0.7639	0.00142361
Hist2h2be	0.763549	1.51063e-05
Tmem125	0.761709	0.0020375
Tlr12	0.759333	0.00560636
Mmp27	0.759166	0.0184242
Igf2bp2	0.759014	0.000124023
9330182L06Rik	0.758639	0.00337685
S100b	0.757682	0.0117768
Col4a4	0.75651	0.0104056
Gfpt2	0.756426	0.000163127
Dgki	0.756031	0.0452135
Akr1b10	0.75578	5.94133e-06
Hist3h2a	0.75576	0.00348407
Gm15851	0.754396	0.00485636
Trpv4	0.7541	0.00241357
Tbc1d10c	0.754057	0.00685761
Psca	0.753099	0.0123899
Gm4070	0.751626	0.00415628
Zfp354b	0.751475	0.0390842
Il18bp	0.751386	8.5095e-09
Fam221a	0.749834	0.00135694
Rasl10a	0.749712	0.0452473
Acadl	0.748014	0.000206744
9630013D21Rik	0.746618	0.0249829
Tle2	0.745364	0.00856968
Cidec	0.744229	0.0124811
Wnk4	0.743766	0.000527684
Ppp1r9a	0.7436	0.0185518
Gpr15	0.743528	0.0306394
Msx1	0.742994	0.00213431
Ctsg	0.741023	0.00617485
Best1	0.739946	0.00797931
Serpina3g	0.739705	0.0468054
Gm4316	0.737989	0.00634096
Tnfsf14	0.737697	0.00468057
C5ar1	0.737311	0.0239588
Pcolce2	0.73676	0.00280447
Fmo2	0.736737	0.019654
Layn	0.736347	0.000173753
Gm26797	0.73604	0.0100984
Skint2	0.73581	0.0467698
Sec14l5	0.734337	0.0384876
Slc28a2	0.733949	0.0215783
Crispld1	0.73072	0.0312209
Cyp7b1	0.730647	0.00175808
Gm15931	0.730037	0.0145548
Clec12a	0.728348	0.0127129
Sult1a1	0.727872	0.000297949
Mrgprx2	0.727721	0.019209
Ccn5	0.724693	0.00212608
Morc1	0.724522	0.00539473
Myoc	0.724063	0.0273238
Aqp2	0.72389	0.0289885
Socs2	0.723858	2.72465e-07
Angptl7	0.723315	0.0164591
Cfap70	0.722638	0.0339143
Foxp2	0.722413	0.00462625
Gbp3	0.721761	0.000631604
Aox3	0.721711	0.0383691
Irs1	0.72143	1.14224e-05
C2	0.721246	9.02255e-08
Xcl1	0.72007	0.0271626
Gm12216	0.71991	0.00440327
Cd7	0.718927	0.00420867
Gm266	0.718811	0.0360962
Gm37759	0.718503	0.0336509
Meg3	0.717609	0.0187285
Gm48084	0.717215	0.00147225
Adamtsl4	0.716962	0.000703419
Lyve1	0.715718	0.0152418
Popdc2	0.715457	0.0312108
Kctd4	0.715299	0.00671751
Sema3b	0.714893	0.000858189
Tgm2	0.714089	1.02456e-05
Cdkn1c	0.713828	0.00282433
Mpped2	0.713283	0.00417251
Serpina3n	0.712255	0.00237296
Tppp3	0.711787	0.00496531
Sgcb	0.71168	6.04441e-08
Gpr132	0.71072	0.000149787
Ccdc159	0.709731	0.017707
Cln5	0.709486	6.27657e-29
Adgrd1	0.707421	0.000788226
Itga10	0.705242	0.0163959
D830025C05Rik	0.703303	0.029904
Gm37787	0.702872	0.0352182
Bdkrb1	0.701646	0.0434142
Thsd7a	0.701625	0.0216038
Hs3st1	0.701277	0.0352948
Gm13111	0.700639	0.0221641
Cd274	0.697141	0.00012062
Cd8a	0.696151	0.0339778
Gm49601	0.695329	0.0176363
Rnasel	0.695009	5.14455e-08
AI839979	0.694253	0.0428641
Pf4	0.694036	0.0140211
6330409D20Rik	0.693964	0.0311081
Htra3	0.69344	0.000770138
4933412E12Rik	0.692204	0.0120444
Slc2a12	0.692112	3.76118e-06
Cd38	0.692065	0.000257388
Serpina3m	0.69152	0.0443501
Mag	0.690595	0.0461154
Gm15952	0.690551	0.00782441
Gsta4	0.690079	0.00313727
Gm37376	0.68975	0.00624844
Gm9877	0.689495	0.0045457
Myocos	0.688196	0.0349093
Gm14964	0.687502	0.0152418
Gm46224	0.68487	0.0340596
Tnxb	0.684417	0.0178605
Trdc	0.683649	0.000237227
Fgl2	0.683328	6.70746e-05
Sobp	0.682506	0.00511911
Themis2	0.681908	0.00295266
Il12rb1	0.68154	0.00259731
Dpt	0.681241	0.00564238
Smpx	0.681015	0.0188987
Gm12319	0.678501	0.0294833
Ccdc80	0.676963	2.13472e-05
Rcan2	0.676358	0.000718568
Gm5431	0.675269	0.0298064
B930095G15Rik	0.674789	0.00696981
Klrd1	0.674619	0.0152379
Frem1	0.674541	0.0344223
Slfn4	0.673527	0.0253831
Trim15	0.671923	0.0498157
Tmem255b	0.670988	0.00294221
Rpl34	0.67093	1.15785e-06
Xcr1	0.668951	0.00658721
Scube1	0.668711	0.0282719
Aox1	0.66675	0.000191445
Sgms2	0.666252	0.00191375
Gm44732	0.66562	0.00855332
A330023F24Rik	0.665286	0.0386193
Fam180a	0.664851	0.0221649
Parp3	0.664669	1.72337e-05
Klf9	0.66428	0.000747579
Gm20412	0.664111	6.19219e-05
Gm36266	0.663696	0.0147745
Trpm2	0.662827	0.0204838
G530012D18Rik	0.662545	0.00376273
Ccl12	0.661716	0.025344
Medag	0.66152	7.86003e-05
Ifi204	0.661179	0.000499062
Papss2	0.661147	0.00395654
Mefv	0.660252	0.0083014
Fmo1	0.659137	0.0127356
Grem1	0.658591	0.0222415
Gbp7	0.65823	0.000103715
Asah2	0.658169	0.00402732
Ppp2r2b	0.657963	0.0466106
Adgrg2	0.657716	0.000691918
Tnfrsf25	0.656658	0.0149068
Ecm2	0.656033	0.00499952
Hcar1	0.655451	0.0282777
Zap70	0.65466	0.00581229
Strip2	0.653866	0.0130833
Adamts10	0.653403	0.000651546
Izumo4	0.653162	0.00509859
Nrxn2	0.652788	0.0335847
Gprasp2	0.651369	0.0321788
Zbtb16	0.651298	0.0401173
Itk	0.650715	0.00410608
Shroom1	0.650465	0.0103614
Zbp1	0.650426	0.00302677
Unc93b1	0.650332	0.000552715
Tssk4	0.649985	0.026157
Lbp	0.649651	0.0269277
Nrep	0.649499	0.00354768
Bmper	0.64866	0.0198909
Osbpl6	0.645544	0.011387
Uba7	0.645384	1.43167e-05
9430069I07Rik	0.645345	0.0417747
Edil3	0.644989	0.0247855
C230096K16Rik	0.644696	0.0114347
Prf1	0.643525	0.0344859
Gm43618	0.643478	0.0491478
Hsh2d	0.643356	0.0205783
Arhgef11	0.643277	2.42424e-21
Hsd17b11	0.643	0.000163127
Prrg3	0.642771	0.00372218
Ccdc187	0.642332	0.0256632
Ctsw	0.64212	0.0261313
Meltf	0.641887	0.0430465
Ptprd	0.641558	0.00593475
Cxcr6	0.641392	0.00260613
Cerkl	0.640662	0.0175957
Neat1	0.640655	0.000483577
Scara3	0.640536	0.00594305
Dlx6	0.640258	0.0167181
Gm15883	0.6383	0.0344319
2900093K20Rik	0.638183	0.0468706
Glul	0.636877	0.0162927
Sp110	0.636706	0.0011363
Pdk4	0.636381	0.0443416
Serping1	0.635944	0.0135361
B230207O21Rik	0.634963	0.0314246
Creb5	0.634574	0.00206196
Galnt16	0.633733	0.0116125
1110025M09Rik	0.633472	0.0182097
Adamts5	0.632963	0.00108492
Mrgprf	0.632046	0.00898419
Cd46	0.631788	0.00885763
A530032D15Rik	0.630072	0.00799151
4930592A05Rik	0.62573	0.00113306
Cdh19	0.625653	0.0424977
Stat1	0.625534	0.000466839
Fam227a	0.625439	0.0282324
Fam107a	0.625274	0.0156357
Ntn1	0.625174	0.00187064
Slamf7	0.624267	0.012939
Gas6	0.623757	0.00549525
Nupr1	0.623189	0.000703419
Naip5	0.622044	0.0210705
Dcn	0.621312	0.0064652
9330175E14Rik	0.620859	0.00203562
Smoc1	0.620754	0.0352732
Fcgr1	0.619223	0.00467044
Ar	0.618585	0.0129624
Kif5a	0.618442	0.0182634
Cox7a1	0.618297	0.0293754
Lilrb4a	0.618003	0.00893823
AC119228.1	0.617502	0.00170498
Gm47163	0.617406	0.0331181
Cpeb1	0.617264	0.0016662
Rasl11b	0.617233	0.0143886
Xlr4a	0.617111	0.0336509
Cd83	0.616113	0.00119046
Gm32618	0.615303	0.0305192
Kcnq4	0.615024	0.00562321
Letm2	0.613904	0.0038259
AB124611	0.612998	0.0246298
Gm43980	0.612913	0.0083014
Clec10a	0.612235	0.0250126
Exoc3l4	0.611588	0.00113306
Itgb7	0.610892	0.00468057
Dennd6b	0.610264	0.0117443
Gm20559	0.61011	0.00188996
Lox	0.609401	0.0046413
Sdk1	0.609309	0.0136051
Dennd1c	0.607898	0.000129553
Irf7	0.607857	0.017348
Ebf1	0.606356	0.00579399
Cdiptos	0.606193	0.0172326
Adgre1	0.604825	0.0107571
Ifi211	0.604824	0.00593951
Celf2	0.604051	0.000564278
Tnfrsf14	0.602731	0.000455492
Ldb2	0.602367	0.0286995
Amt	0.602169	0.00690783
Enkur	0.600343	0.00771717
Radil	0.600258	0.00848925
Eepd1	0.600222	0.000923606
Emx2	0.599233	6.67296e-05
Mfap2	0.599079	0.0072594
Flt3l	0.598812	0.0209687
Olfr56	0.598807	0.022049
Hcst	0.598564	0.0259856
Pabpc4l	0.598313	0.0446476
A830012C17Rik	0.598268	0.00775987
Sowahb	0.597849	0.0257613
Slfn5	0.597563	0.000261682
Spaar	0.596509	0.049917
Ccdc17	0.595006	0.0123899
Selplg	0.594261	0.000833304
Gm11747	0.593893	0.0045457
Gm7265	0.593693	0.0448382
Fgf14	0.592225	0.0160997
Dhx58os	0.591771	0.00466247
Ptpn22	0.591755	0.00100432
Sync	0.590722	0.00368752
Rasl12	0.589604	0.0022505
Mme	0.589467	0.0482013
Thbs3	0.589146	0.011387
Art3	0.589136	4.83283e-05
Ccdc163	0.588294	0.00117961
Prrx2	0.58806	0.0131864
Cd3d	0.587045	0.0288146
Pglyrp4	0.586495	0.0472689
Tmem150b	0.585896	0.0127016
BC067074	0.58507	0.00731053
Gm49767	0.584419	0.0265473
Tspyl4	0.583309	0.00263621
Catspere2	0.583179	0.0273722
Ube2l6	0.582833	2.69975e-05
Glipr2	0.58282	0.0159559
Sntg2	0.58214	0.0444492
Trim30d	0.581206	0.00664254
Pik3r5	0.581018	0.00470574
Igfbp6	0.581007	0.0456797
Chrdl1	0.5807	0.0302857
Aldh3b1	0.580682	0.00685761
Cpxm1	0.580615	0.0148652
Ccl8	0.580251	0.0468054
Gm4366	-0.580279	0.00171304
Ube2t	-0.58052	0.0345129
Traip	-0.580712	0.00849715
Mms22l	-0.580841	0.000423965
Spry4	-0.581137	0.0191268
Slc2a1	-0.581664	0.0028745
Dpp4	-0.58317	0.00135214
Chek1	-0.583177	0.0259596
Igsf9b	-0.583318	0.00220839
Cdca2	-0.58493	0.00299247
Mki67	-0.586783	0.0332434
Gm8203	-0.586881	0.0329797
3010003L21Rik	-0.588529	0.00953034
Cit	-0.588797	0.00230054
Gpt	-0.589343	0.000427891
Slfn10-ps	-0.590535	0.0220103
Bloc1s2	-0.591037	1.12359e-06
Grhl2	-0.591046	0.00362919
Mybl2	-0.591527	0.0292407
Ndufb8	-0.592135	3.51096e-10
Zwilch	-0.592324	0.00211067
Tmem35a	-0.592547	0.036687
Gm12743	-0.59271	0.0404307
Wwc1	-0.59279	0.00235043
Gm4675	-0.593242	0.0461154
Gm4737	-0.593474	4.66898e-05
Kif22	-0.594322	0.00319901
Chaf1b	-0.596193	0.0016486
Ccdc18	-0.596309	0.0144582
Mthfd1	-0.598221	8.43373e-05
Cenpf	-0.599707	0.0210353
Rfc4	-0.599788	1.09896e-05
Nusap1	-0.599859	0.00349867
Cks1b	-0.602584	2.66995e-06
Ncl	-0.602729	0.000487361
Rnf43	-0.603583	0.000945651
Hmgb2	-0.604757	3.3316e-07
Zbtb7c	-0.605456	0.000104021
Cenpw	-0.606803	0.00459523
Zfp949	-0.60768	0.0374781
Cdca7	-0.609146	0.000663438
Gm19569	-0.609559	0.0259355
Lrp2bp	-0.610249	0.00496531
Nuf2	-0.610497	0.019987
Gins1	-0.611413	0.00688827
Cip2a	-0.613465	0.0050479
Lctl	-0.615138	0.0136162
Ccdc85c	-0.615366	1.30247e-06
Thyn1	-0.61676	3.38235e-16
Mcm2	-0.616795	0.000118716
Klrg2	-0.617599	0.0020477
Racgap1	-0.618	0.000680225
Nsl1	-0.618911	0.00303767
Gm6863	-0.619265	0.0220816
Cenph	-0.620599	0.00626994
Rps3a3	-0.622	0.0410131
Fancd2	-0.62399	0.00015046
Pgf	-0.624243	0.0107292
Tyms	-0.624945	1.47338e-06
Npm1	-0.626637	0.00153611
Sapcd2	-0.627369	0.0453284
Hmmr	-0.627813	0.0163698
Hirip3	-0.629276	3.2965e-06
Heyl	-0.630276	0.00272722
Kifc1	-0.63071	0.00433411
Lingo1	-0.63073	0.0148678
Krt14	-0.63082	2.4167e-05
Aspm	-0.631479	0.0220295
Lig1	-0.63465	8.61965e-08
Zfp365	-0.636068	7.71092e-06
Gm14091	-0.636999	0.00548816
Guk1	-0.637414	1.03336e-10
Anln	-0.638586	0.00255835
Knstrn	-0.63887	0.00156628
Gm10221	-0.639907	0.0203782
Gen1	-0.640596	0.00528999
Trp73	-0.642525	0.00463797
Gm12868	-0.643912	0.00315689
Kif11	-0.644644	0.00900045
Tnk1	-0.645007	0.00709805
Zfp862-ps	-0.645559	2.039e-06
Cep55	-0.646855	0.00650821
Psrc1	-0.647512	0.00295266
Kif15	-0.647749	0.00509859
Pbk	-0.649206	0.00633402
Ppat	-0.649282	1.45866e-06
Mad2l1	-0.650228	0.000220465
Mastl	-0.653057	0.00111752
Dusp9	-0.653301	0.0442892
Ano7	-0.654345	0.0147695
Nek2	-0.655098	0.00332624
Ddias	-0.657501	0.0151776
Kifc5b	-0.658184	8.0339e-05
Trip13	-0.660171	0.00351492
Ercc6l	-0.660292	0.00104957
Depdc1a	-0.661555	0.0379295
Cbs	-0.665525	0.000833304
Spc25	-0.667149	0.000439898
Nme4	-0.668404	0.000299382
Depdc7	-0.66843	1.29275e-05
Spdl1	-0.67178	0.000289423
Pcdhb11	-0.673528	0.00194069
Mid1	-0.673598	0.00394406
Diaph3	-0.674724	5.21398e-05
Esco2	-0.675471	0.00415284
Gm35315	-0.676104	0.0119722
Mcm5	-0.676645	1.65902e-05
Kif2c	-0.676829	0.00566726
Epop	-0.679211	0.00134918
Cdk1	-0.682151	0.00185587
Irx4	-0.683677	0.0062328
Polq	-0.683704	0.0195177
2010300C02Rik	-0.685107	0.00232742
Cox18	-0.685756	3.46081e-12
Tmem229a	-0.686392	0.0275831
Ncapg	-0.689626	0.00119692
Lrrn2	-0.690302	0.0205356
Oip5	-0.690916	0.0083014
Lmo1	-0.690958	0.00361225
Acad9	-0.691453	9.57807e-11
Ifit1bl2	-0.693383	0.0135712
Wdhd1	-0.694285	0.000104573
Ttk	-0.694912	0.00280447
Vpreb1	-0.696887	0.0485254
Kif18a	-0.698844	0.00821864
Exo1	-0.700384	0.0143765
Fignl1	-0.700997	0.00419059
Fst	-0.701641	0.00671684
Tmem139	-0.704025	0.00906327
Ipp	-0.706855	1.27159e-17
Mcm8	-0.707583	0.00135694
Cenps	-0.708405	1.30145e-06
Kif14	-0.709875	0.00086892
Oacyl	-0.710486	0.0230418
Ptprv	-0.710548	0.00165875
Gm14276	-0.710981	0.0186717
Fras1	-0.712006	0.00215846
Gm13394	-0.712038	0.00347513
Melk	-0.714089	0.000180079
Tesmin	-0.715477	0.0403728
Cdca7l	-0.716301	0.00114522
Tmem266	-0.717398	0.00675575
Faim2	-0.719303	0.0164439
Large2	-0.719485	0.000472896
Slc6a17	-0.721098	0.00543261
Kntc1	-0.722219	1.25963e-05
Gm14681	-0.723047	0.0193305
Top2a	-0.725882	0.00151564
Bub1	-0.726216	0.00132812
Spag5	-0.726948	0.000644622
Gm6477	-0.727122	0.0184461
Cnn1	-0.729722	0.00909338
Atp6v0e2	-0.730846	0.00201512
Washc3	-0.731564	8.618e-23
Kif18b	-0.735402	0.0036231
Lrr1	-0.738037	0.0156924
Ctse	-0.739902	0.0301666
Cntfr	-0.740044	0.000459672
Ska1	-0.745308	0.0011045
Knl1	-0.747823	0.00337675
Adat2	-0.748216	1.75173e-11
Depdc1b	-0.750437	0.00302818
Kif26a	-0.754009	3.21803e-05
Pgbd1	-0.757009	0.0167033
Gm7846	-0.757721	0.00302818
Ccnb1	-0.758793	0.00114628
Gm14328	-0.762497	0.020345
Gm11613	-0.764689	1.20104e-06
Gm15726	-0.764804	0.0251034
Nup43	-0.7665	6.3802e-08
Ckap2	-0.768148	0.00177889
BC030867	-0.769935	0.00135554
Hccs	-0.776894	0.00996902
Pou3f1	-0.777472	3.60064e-05
Gm37660	-0.777872	0.0098498
Syt13	-0.780088	0.014326
Ankrd37	-0.784894	0.000522702
Gm47525	-0.785351	0.0335774
Fam81a	-0.785555	3.19502e-05
Clec2l	-0.78791	0.0273261
Iqgap3	-0.788509	0.000393608
Gm9118	-0.791106	0.0297996
Mcm10	-0.792059	0.00270622
Folr1	-0.793762	0.0481331
Dtl	-0.79711	0.000294329
Shcbp1	-0.798353	0.00458726
Bub1b	-0.798744	0.00161314
Hadh	-0.799452	5.85899e-28
Gm48069	-0.801303	0.0374781
Ovol2	-0.80256	0.0145529
Jag2	-0.802831	5.91761e-07
Hells	-0.802843	7.1368e-05
4631405J19Rik	-0.807931	0.0391352
Dnah11	-0.808292	0.00045345
Dact2	-0.810283	0.0129825
Zdhhc24	-0.811488	6.09746e-15
Gm44985	-0.813296	0.0401448
Cenpm	-0.820036	0.00025334
Depp1	-0.828165	0.0072232
Nexmif	-0.829271	0.0116874
Dnph1	-0.830474	0.000112527
Grik3	-0.838968	0.0014886
Sostdc1	-0.840075	0.00159285
1500011B03Rik	-0.840282	2.91729e-13
Slc38a4	-0.843433	0.0051048
Nr1h5	-0.845483	0.00616487
5430403G16Rik	-0.849078	4.90237e-05
Sirpb1a	-0.852921	0.00514086
Gm26656	-0.86044	0.0379574
Tlr6	-0.861193	0.000266614
Npbwr1	-0.861329	0.0298823
Igsf9	-0.863269	7.75071e-05
Gm10156	-0.863772	0.0416845
Recql4	-0.865182	0.00048298
Ticrr	-0.866214	0.00039595
Prdm8	-0.86701	9.24862e-05
Ppp2r2c	-0.869844	0.0011918
Gm43699	-0.869939	0.0134085
Msl3	-0.873908	0.000120567
Gm48265	-0.884558	0.00337675
Ina	-0.887407	0.0408013
Hunk	-0.888407	0.0024579
Orc1	-0.889612	6.05821e-05
Trim17	-0.891369	0.0273261
Gm20632	-0.897221	4.59989e-07
Col13a1	-0.899403	1.80808e-08
Psat1	-0.904322	4.19741e-11
Gm49150	-0.904928	0.00823342
Slit1	-0.913202	0.0101104
Mnd1	-0.913528	3.01016e-10
Ces2e	-0.919631	0.00511762
Gm6356	-0.927167	0.0498837
Actg2	-0.928101	0.00337675
Gm7665	-0.934181	0.0240429
Gm38037	-0.935269	0.0163356
Adgrb1	-0.935786	0.00633402
Gm12663	-0.940262	0.0256048
Gbp10	-0.943954	0.00528999
Samd5	-0.945894	1.97602e-09
Ppm1n	-0.946149	0.00301808
Nes	-0.963086	2.24607e-12
Gm4924	-0.964883	5.50949e-08
Aldh3b3	-0.981383	5.13293e-06
Add2	-0.985985	0.0236212
Prps2	-0.991662	7.31747e-07
Pcbd1	-0.99283	0.00172384
Tmem267	-1.03104	2.16108e-13
AC138790.1	-1.03708	3.27885e-05
4930522L14Rik	-1.04238	2.36055e-10
Zfp605	-1.04445	3.07504e-09
A730035I17Rik	-1.04791	0.000252433
Trim59	-1.05088	3.64886e-18
Cabcoco1	-1.05131	0.0160431
Gm6723	-1.06112	0.0443207
Amdhd1	-1.07026	0.0249922
Gm12253	-1.07669	0.0124471
Npl	-1.08442	6.72639e-05
Trbc2	-1.08505	3.65235e-15
Trbv1	-1.08537	0.00839144
Zfp239	-1.08842	1.58796e-06
Grik4	-1.10334	0.0288704
Amd2	-1.10802	1.34325e-05
Gm17244	-1.11264	0.0195341
Gm10069	-1.11498	6.19219e-05
Zfp781	-1.13121	0.0347228
Morn4	-1.13891	1.75173e-11
Ttc39aos1	-1.14806	0.00534559
Gm21190	-1.15295	0.0449826
Gm25612	-1.1855	0.0211647
Pcsk1	-1.20087	0.00976894
Slfn8	-1.22249	1.57156e-11
Gm30978	-1.22795	0.000398079
Rbp4	-1.22909	8.54515e-14
Peli3	-1.23143	6.46825e-14
Gm32772	-1.24046	0.00328967
Gm9899	-1.24797	0.020107
Skint8	-1.24828	2.09861e-07
Trpv6	-1.25409	5.97419e-06
Ttc34	-1.26792	0.0229042
Gm8652	-1.27658	0.0216634
Gm7049	-1.28603	0.0112228
Ibsp	-1.30259	0.000838073
AC132148.1	-1.31331	0.000947717
Pcdhgb8	-1.31994	0.00328827
Gsdma3	-1.33309	0.00883319
Gm2164	-1.33851	0.00588455
Gm43391	-1.34731	0.0355758
Kcnk12	-1.34831	0.0223362
Gm43081	-1.35026	0.00549525
Adamdec1	-1.36721	0.00462914
Grin1	-1.37825	0.00466247
Hist2h2aa2	-1.37945	0.000203174
Gm4961	-1.39142	0.0353252
Gm42648	-1.40792	0.0113464
Gm38056	-1.43006	0.00178729
Gm42502	-1.43306	0.00878499
Gm8778	-1.43614	0.0101376
Gkn1	-1.45462	0.0382014
Cdh18	-1.47167	0.0118906
Gm12138	-1.47855	0.0310084
Cpn1	-1.48134	3.52677e-06
Gpr75	-1.49558	0.00249471
Gm6644	-1.53872	0.00123333
Cfi	-1.54047	0.0301406
E030044B06Rik	-1.54204	0.0164703
Cfap299	-1.56712	0.0202753
Gm3716	-1.56741	0.0105045
Gm10110	-1.57528	1.29275e-05
Grin1os	-1.58308	0.00568372
Lrfn5	-1.59675	0.0134732
Cbln1	-1.62744	0.0476123
Unc13c	-1.63905	0.000738486
Slc5a11	-1.67082	0.00661651
Selenbp2	-1.67135	2.85694e-05
Trbj2-1	-1.67494	0.00591837
Gm12840	-1.69454	0.0165882
Golga7b	-1.72118	3.97243e-05
Gm5874	-1.72129	0.00712457
Atp10d	-1.73286	7.92699e-50
Zfp951	-1.74513	6.55424e-07
Ighv6-3	-1.753	0.0256108
Mgarp	-1.75876	1.4649e-16
Gm39363	-1.76275	0.000318135
Bod1-ps	-1.79351	0.020073
Gm12925	-1.80797	0.00139386
Igkv8-24	-1.82799	0.0229546
Igkv15-103	-1.83222	0.0208738
8030423F21Rik	-1.85483	0.00387378
Cyp4a32	-1.95758	0.00549525
Cyp4a12a	-2.00914	0.00690783
Ighv3-2	-2.04527	0.00415628
Cfap54	-2.0669	3.93329e-07
Gm8797	-2.1104	1.71215e-15
Gm37170	-2.11499	2.49468e-09
Gm19587	-2.12212	0.00289496
Dmp1	-2.16011	3.39069e-11
Dppa1	-2.18033	0.00135694
Alb	-2.24184	3.35076e-12
Elavl4	-2.30139	8.20238e-06
Gm9625	-2.32108	3.89503e-49
Cxcl11	-2.33911	2.33542e-15
1010001B22Rik	-2.36716	0.00104957
Oaz2-ps	-2.41147	1.74101e-05
Gm42743	-2.43278	5.77268e-05
Gm6278	-2.45178	2.42424e-21
Gm12247	-2.49484	2.27657e-07
1190001M18Rik	-2.5073	1.04762e-06
Gm10086	-2.53276	1.87968e-09
Gpr179	-2.54533	8.30862e-13
AC131705.1	-2.5649	0.000270874
Gm2539	-2.58011	0.000257388
Ccl28	-2.65718	6.22211e-13
Itgad	-2.67704	6.32036e-27
Gm7879	-2.69061	8.29103e-13
Gm1821	-2.71947	5.22441e-173
AC127331.2	-2.75042	7.42094e-10
Dbh	-2.83085	5.80627e-06
Gm12813	-2.8869	8.24259e-08
9530077C05Rik	-2.89853	1.01198e-38
Hs3st4	-3.01727	8.59506e-06
Tes3-ps	-3.09771	7.17723e-34
Gm15920	-3.10762	8.35006e-26
Gm18860	-3.16461	3.54861e-15
Gm18227	-3.20839	1.47637e-08
Lipo4	-3.25228	1.14678e-06
Mir8099-2	-3.26632	4.44197e-07
Gm37819	-3.32119	5.37192e-07
Gm12892	-3.5447	9.6622e-11
Gm11425	-3.59875	9.49359e-31
Rpl34-ps2	-3.6056	2.65014e-15
Gm20075	-3.78221	8.63999e-37
Gm15264	-3.8925	1.0783e-22
Gm6645	-3.95502	2.37378e-12
Gm16011	-4.06637	3.34339e-14
Gm5841	-4.0758	1.28548e-15
Npm3-ps1	-4.13209	2.39774e-28
Gm8116	-4.14835	3.66916e-52
Gm9847	-4.14921	6.70261e-15
Trbv24	-4.21319	1.06279e-14
BC002163	-4.51823	5.19551e-155
Gm14165	-4.55497	2.26384e-130
Rbpj-ps3	-4.5631	4.59205e-65
Gm4875	-4.91947	1.16103e-34
Lipo2	-5.08827	4.37251e-31
Gm5898	-5.17636	1.71449e-104
Krt17	-5.26272	1.65031e-264
Hist1h2al	-5.26433	6.73824e-31
Rpl34-ps1	-5.34661	0
Gm8730	-5.57479	0
Gm15446	-5.75948	1.12573e-82
Gm9855	-6.33225	8.93422e-124
Gm6166	-6.41986	0
Gm20400	-6.69369	1.64582e-50
Gm6969	-7.04902	2.03196e-235
