# Supplementary material for: Stress keratin 17 enhances papillomavirus infection-induced disease by downregulating T cell recruitment
Source: PLoS Pathog. 2020 Jan 22;16(1):e1008206. doi: 10.1371/journal.ppat.1008206 (PMC6975545; doi:10.1371/journal.ppat.1008206)
Supplement: S3 Table — Related to Table 1 and Fig 3C. (XLSX) [file ppat.1008206.s003.xlsx]

## Sheet: Supplemental Table 1
Supplemental Table 1. Differential expression of mouse genes induced in ear MmuPV-1 papillomas (over the uninfected normal ear tissues)
	Diff_Fold Change (FC)	Diff_pval	Gene Name	GeneType
ENSMUSG00000041984.2	13.7319	4.12514e-73	Rptn	protein_coding
ENSMUSG00000023041.6	13.1098	2.64295e-77	Krt6b	protein_coding
ENSMUSG00000053797.10	12.2586	6.91565e-60	Krt16	protein_coding
ENSMUSG00000071561.2	11.7529	1.09735e-72	BC100530	protein_coding
ENSMUSG00000076258.1	10.8172	1.4372e-15	Gm23935	miRNA
ENSMUSG00000058354.6	10.8075	3.60242e-63	Krt6a	protein_coding
ENSMUSG00000048455.9	9.84204	1.17401e-60	Sprr1b	protein_coding
ENSMUSG00000054905.2	7.55632	6.6477e-58	Stfa3	protein_coding
ENSMUSG00000039775.7	6.83398	4.77368e-56	Defb3	protein_coding
ENSMUSG00000050092.3	5.53545	2.80432e-49	Sprr2b	protein_coding
ENSMUSG00000079594.2	5.08214	3.50135e-45	BC117090	protein_coding
ENSMUSG00000096842.1	5.05577	3.59167e-36	Gm10736	processed_pseudogene
ENSMUSG00000093843.1	4.5491	2.46873e-37	Gm25939	snRNA
ENSMUSG00000042212.3	4.21126	1.72655e-38	Sprr2d	protein_coding
ENSMUSG00000056071.8	4.09621	1.01278e-25	S100a9	protein_coding
ENSMUSG00000088246.1	4.04847	2.2048e-21	Gm25911	miRNA
ENSMUSG00000027533.10	3.97884	2.65338e-34	Fabp5	protein_coding
ENSMUSG00000035557.9	3.97161	3.42917e-18	Krt17	protein_coding
ENSMUSG00000046330.9	3.90951	4.13618e-25	Rpl37a	protein_coding
ENSMUSG00000045475.5	3.88548	7.41833e-35	Lce3c	protein_coding
ENSMUSG00000027913.5	3.85599	5.13067e-30	Crct1	protein_coding
ENSMUSG00000050063.14	3.72567	2.02089e-33	Klk6	protein_coding
ENSMUSG00000050359.7	3.70236	7.67118e-20	Sprr1a	protein_coding
ENSMUSG00000046259.2	3.69104	4.53618e-33	Sprr2h	protein_coding
ENSMUSG00000007892.7	3.6715	5.28338e-14	Rplp1	protein_coding
ENSMUSG00000033508.6	3.55199	4.43427e-18	Asprv1	protein_coding
ENSMUSG00000074280.5	3.53336	4.67533e-29	Gm6166	pseudogene
ENSMUSG00000033765.4	3.45576	1.3919e-10	Calm4	protein_coding
ENSMUSG00000024608.6	3.45243	1.38047e-29	Rps14	protein_coding
ENSMUSG00000090733.2	3.44815	2.26255e-13	Rps27	protein_coding
ENSMUSG00000098178.1	3.25589	2.79447e-17	Yam1	lincRNA
ENSMUSG00000065353.1	3.21812	1.34793e-20	Snora73b	snoRNA
ENSMUSG00000046834.6	3.09969	2.40755e-07	Krt1	protein_coding
ENSMUSG00000093674.3	3.08971	6.40284e-17	Rpl41	protein_coding
ENSMUSG00000090862.2	3.04997	1.53421e-20	Rps13	protein_coding
ENSMUSG00000049517.7	3.00305	7.75253e-15	Rps23	protein_coding
ENSMUSG00000064023.3	2.96546	2.1024e-25	Klk8	protein_coding
ENSMUSG00000033307.6	2.93082	1.56153e-21	Mif	protein_coding
ENSMUSG00000064380.1	2.9089	3.87442e-20	Gm26448	snoRNA
ENSMUSG00000047676.5	2.9047	1.47038e-24	Rpsa-ps10	processed_pseudogene
ENSMUSG00000012848.10	2.90213	2.18767e-18	Rps5	protein_coding
ENSMUSG00000059956.10	2.84493	2.161e-24	Serpinb12	protein_coding
ENSMUSG00000003970.8	2.79622	3.15071e-12	Rpl8	protein_coding
ENSMUSG00000092837.1	2.77185	0.00065477	Rpph1	ribozyme
ENSMUSG00000028081.6	2.76039	1.32546e-13	Rps3a1	protein_coding
ENSMUSG00000043472.10	2.73745	5.25645e-22	Lce3d	protein_coding
ENSMUSG00000067274.6	2.73046	8.1576e-11	Rplp0	protein_coding
ENSMUSG00000056054.8	2.71513	1.81786e-13	S100a8	protein_coding
ENSMUSG00000088088.1	2.71326	6.58763e-05	Rmrp	ribozyme
ENSMUSG00000028435.8	2.70309	9.18408e-20	Aqp3	protein_coding
ENSMUSG00000027562.8	2.61417	1.68867e-20	Car2	protein_coding
ENSMUSG00000091957.3	2.59547	3.59595e-21	Rps2-ps10	transcribed_processed_pseudogene
ENSMUSG00000074129.8	2.56541	1.82214e-15	Rpl13a	protein_coding
ENSMUSG00000031372.7	2.48311	1.40896e-19	Trex2	protein_coding
ENSMUSG00000063457.10	2.47892	3.83833e-10	Rps15	protein_coding
ENSMUSG00000037742.10	2.45885	1.38496e-05	Eef1a1	protein_coding
ENSMUSG00000008682.9	2.42768	2.29885e-15	Rpl10	protein_coding
ENSMUSG00000097971.3	2.41471	1.46772e-05	Gm26917	lincRNA
ENSMUSG00000061983.6	2.39689	6.5206e-06	Rps12	protein_coding
ENSMUSG00000068885.4	2.35336	7.76441e-17	Lce3f	protein_coding
ENSMUSG00000034892.8	2.34389	6.60147e-14	Rps29	protein_coding
ENSMUSG00000046352.7	2.33495	1.22016e-15	Gjb2	protein_coding
ENSMUSG00000061928.6	2.32792	1.19689e-15	Dsg1b	protein_coding
ENSMUSG00000094344.1	2.3209	5.33017e-17	Gm11942	processed_pseudogene
ENSMUSG00000059606.3	2.3154	1.48125e-17	Rnase2b	protein_coding
ENSMUSG00000047884.5	2.30303	4.30123e-17	Klk9	protein_coding
ENSMUSG00000061477.3	2.30163	2.77635e-11	Rps7	protein_coding
ENSMUSG00000060143.6	2.28691	1.33788e-15	Gm10076	protein_coding
ENSMUSG00000047675.11	2.28322	3.06877e-12	Rps8	protein_coding
ENSMUSG00000037563.10	2.2612	1.85711e-10	Rps16	protein_coding
ENSMUSG00000006333.10	2.25769	8.83102e-13	Rps9	protein_coding
ENSMUSG00000029614.9	2.25442	2.3842e-13	Rpl6	protein_coding
ENSMUSG00000000740.7	2.24822	1.50344e-14	Rpl13	protein_coding
ENSMUSG00000102308.1	2.24458	4.59283e-10	2310046K23Rik	protein_coding
ENSMUSG00000074155.1	2.23993	5.95024e-16	Klk5	protein_coding
ENSMUSG00000037805.10	2.22622	1.00251e-12	Rpl10a	protein_coding
ENSMUSG00000088185.1	2.22515	1.65089e-15	Scarna2	scaRNA
ENSMUSG00000034994.9	2.21943	1.16952e-06	Eef2	protein_coding
ENSMUSG00000028148.7	2.21849	2.56779e-12	Them5	protein_coding
ENSMUSG00000063229.10	2.2128	6.02559e-15	Ldha	protein_coding
ENSMUSG00000057863.5	2.2076	2.19249e-10	Rpl36	protein_coding
ENSMUSG00000020372.11	2.20463	1.07134e-13	Gnb2l1	protein_coding
ENSMUSG00000088609.1	2.19485	1.34299e-12	Gm24187	miRNA
ENSMUSG00000079641.3	2.18158	2.59758e-15	Rpl39	protein_coding
ENSMUSG00000063651.7	2.18156	1.53743e-13	Cnfn	protein_coding
ENSMUSG00000062647.12	2.17529	4.79875e-09	Rpl7a	protein_coding
ENSMUSG00000030693.9	2.15261	2.3289e-14	Klk10	protein_coding
ENSMUSG00000003429.10	2.14522	8.61806e-08	Rps11	protein_coding
ENSMUSG00000074433.4	2.14497	5.3894e-14	Lce3e	protein_coding
ENSMUSG00000025967.12	2.13929	2.88596e-13	Eef1b2	protein_coding
ENSMUSG00000064797.1	2.13509	3.54447e-10	Gm24357	snoRNA
ENSMUSG00000078812.6	2.13425	2.76281e-12	Eif5a	protein_coding
ENSMUSG00000019987.8	2.11749	1.00114e-13	Arg1	protein_coding
ENSMUSG00000005355.8	2.11693	7.82431e-13	Casp14	protein_coding
ENSMUSG00000038274.7	2.10743	8.42301e-09	Fau	protein_coding
ENSMUSG00000045545.8	2.10516	0.000229859	Krt14	protein_coding
ENSMUSG00000012405.11	2.09498	2.96708e-14	Rpl15	protein_coding
ENSMUSG00000009927.8	2.09307	6.77966e-07	Rps25	protein_coding
ENSMUSG00000007891.11	2.08259	3.71624e-09	Ctsd	protein_coding
ENSMUSG00000039001.8	2.0794	6.32092e-13	Rps21	protein_coding
ENSMUSG00000032294.12	2.07792	2.08245e-08	Pkm	protein_coding
ENSMUSG00000025794.8	2.07361	8.37039e-07	Rpl14	protein_coding
ENSMUSG00000029368.9	2.06206	8.08927e-13	Alb	protein_coding
ENSMUSG00000046203.7	2.05906	4.57224e-13	Sprr2g	polymorphic_pseudogene
ENSMUSG00000008668.10	2.05542	1.64473e-13	Rps18	protein_coding
ENSMUSG00000074199.3	2.05393	0.000144278	Krtdap	protein_coding
ENSMUSG00000077506.1	2.05251	1.19192e-13	Scarna9	snoRNA
ENSMUSG00000058546.8	2.04672	3.97517e-07	Rpl23a	protein_coding
ENSMUSG00000035105.5	2.04662	1.41902e-13	Egln3	protein_coding
ENSMUSG00000003955.7	2.04075	1.20931e-12	Fam162a	protein_coding
ENSMUSG00000020460.11	2.0329	8.56841e-12	Rps27a	protein_coding
ENSMUSG00000092746.2	2.02844	2.2907e-10	Rn7s6	misc_RNA
ENSMUSG00000044322.6	2.02566	9.31493e-08	Dsc1	protein_coding
ENSMUSG00000034634.7	2.01438	2.39625e-06	Ly6d	protein_coding
ENSMUSG00000038900.13	2.01249	8.7924e-11	Rpl12	protein_coding
ENSMUSG00000044594.10	2.01177	9.20994e-13	Serpinb3a	protein_coding
ENSMUSG00000071644.6	2.00936	3.2272e-10	Eef1g	protein_coding
ENSMUSG00000069792.5	2.00694	1.23768e-12	Wfdc17	protein_coding
ENSMUSG00000057322.8	2.00313	1.95516e-09	Rpl38	protein_coding
ENSMUSG00000094655.1	2.00312	2.83776e-12	Gm25360	snRNA
ENSMUSG00000057454.4	1.96105	3.89637e-10	Lypd3	protein_coding
ENSMUSG00000028645.6	1.94644	5.1827e-12	Slc2a1	protein_coding
ENSMUSG00000019851.7	1.94301	5.66144e-05	Perp	protein_coding
ENSMUSG00000047281.3	1.93539	5.61478e-07	Sfn	protein_coding
ENSMUSG00000017404.8	1.92611	1.58287e-06	Rpl19	protein_coding
ENSMUSG00000037185.8	1.92609	2.29999e-09	Krt80	protein_coding
ENSMUSG00000057841.3	1.92406	7.16749e-05	Rpl32	protein_coding
ENSMUSG00000103750.1	1.92038	2.19508e-11	Flg	protein_coding
ENSMUSG00000062006.8	1.90965	3.00737e-11	Rpl34	protein_coding
ENSMUSG00000043716.9	1.9054	5.4616e-08	Rpl7	protein_coding
ENSMUSG00000011884.9	1.90392	2.83901e-08	Gltp	protein_coding
ENSMUSG00000042157.2	1.89868	8.95442e-11	Sprr2i	protein_coding
ENSMUSG00000059070.10	1.89385	2.90516e-11	Rpl18	protein_coding
ENSMUSG00000051627.2	1.89217	4.69817e-09	Hist1h1e	protein_coding
ENSMUSG00000039518.7	1.88536	1.67178e-08	Cdsn	protein_coding
ENSMUSG00000029632.5	1.87889	9.15594e-09	Ndufa4	protein_coding
ENSMUSG00000061482.6	1.87744	2.72025e-07	Hist1h4d	protein_coding
ENSMUSG00000025362.5	1.87716	0.000419746	Rps26	protein_coding
ENSMUSG00000060981.6	1.86386	1.12054e-10	Hist1h4h	protein_coding
ENSMUSG00000021591.7	1.8593	1.33596e-10	Glrx	protein_coding
ENSMUSG00000016319.3	1.85912	3.38943e-09	Slc25a5	protein_coding
ENSMUSG00000017002.10	1.85067	4.57658e-10	Slpi	protein_coding
ENSMUSG00000047215.10	1.84743	2.60758e-10	Rpl9	protein_coding
ENSMUSG00000005054.6	1.82374	3.76116e-09	Cstb	protein_coding
ENSMUSG00000032454.5	1.82361	2.87109e-10	Rbp2	protein_coding
ENSMUSG00000074457.6	1.81946	1.169e-09	S100a16	protein_coding
ENSMUSG00000056999.10	1.8052	4.46187e-08	Ide	protein_coding
ENSMUSG00000055561.9	1.8046	4.69524e-07	Spink5	protein_coding
ENSMUSG00000042306.7	1.79928	1.07737e-07	S100a14	protein_coding
ENSMUSG00000069274.3	1.79916	7.22918e-10	Hist1h4f	protein_coding
ENSMUSG00000062070.8	1.79797	6.57618e-10	Pgk1	protein_coding
ENSMUSG00000042845.7	1.79703	2.90485e-09	Wfdc12	protein_coding
ENSMUSG00000025203.5	1.78652	2.12048e-09	Scd2	protein_coding
ENSMUSG00000003541.6	1.78169	1.11867e-09	Ier3	protein_coding
ENSMUSG00000042031.4	1.77811	4.95368e-09	Lce3b	protein_coding
ENSMUSG00000077714.1	1.77736	8.80802e-08	Snord17	snoRNA
ENSMUSG00000054046.6	1.77051	1.92277e-09	Klk13	protein_coding
ENSMUSG00000003032.8	1.76979	2.02638e-08	Klf4	protein_coding
ENSMUSG00000030695.9	1.76897	7.52853e-07	Aldoa	protein_coding
ENSMUSG00000063856.7	1.76663	3.67126e-08	Gpx1	protein_coding
ENSMUSG00000030432.8	1.76606	2.79059e-05	Rpl28	protein_coding
ENSMUSG00000030744.8	1.76042	9.79503e-08	Rps3	protein_coding
ENSMUSG00000063524.9	1.75961	2.37519e-09	Eno1	protein_coding
ENSMUSG00000026985.1	1.75904	2.38963e-09	Il1f8	protein_coding
ENSMUSG00000084349.3	1.75462	3.00585e-09	Rpl3-ps1	processed_pseudogene
ENSMUSG00000025068.7	1.75372	4.007e-09	Gsto1	protein_coding
ENSMUSG00000041841.7	1.75236	8.11802e-07	Rpl37	protein_coding
ENSMUSG00000081977.6	1.74591	0.000346115	Flg	protein_coding
ENSMUSG00000088025.1	1.74269	5.53225e-09	Rprl3	ribozyme
ENSMUSG00000052146.11	1.73523	1.15424e-07	Rps10	protein_coding
ENSMUSG00000077391.1	1.73506	1.18175e-08	Gm24336	snoRNA
ENSMUSG00000083773.4	1.73436	6.90216e-09	Gm13394	processed_pseudogene
ENSMUSG00000062997.6	1.72947	2.88226e-06	Rpl35	protein_coding
ENSMUSG00000095419.1	1.72945	7.27108e-09	Gm14328	processed_pseudogene
ENSMUSG00000038633.5	1.72781	2.83379e-08	Degs1	protein_coding
ENSMUSG00000040952.12	1.72654	7.03805e-09	Rps19	protein_coding
ENSMUSG00000087968.1	1.72242	5.22883e-08	Gm25395	scaRNA
ENSMUSG00000058017.6	1.71931	5.32181e-08	Serpinb3d	protein_coding
ENSMUSG00000086841.1	1.71394	1.26882e-08	2410006H16Rik	processed_transcript
ENSMUSG00000054065.7	1.71343	1.73943e-08	Pkp3	protein_coding
ENSMUSG00000032399.7	1.71063	0.00173293	Rpl4	protein_coding
ENSMUSG00000058558.8	1.70467	5.66275e-07	Rpl5	protein_coding
ENSMUSG00000026984.4	1.70281	1.54189e-08	Il1f6	protein_coding
ENSMUSG00000060678.4	1.69331	2.30914e-08	Hist1h4c	protein_coding
ENSMUSG00000045128.8	1.6925	0.000473544	Rpl18a	protein_coding
ENSMUSG00000026450.10	1.69188	9.80966e-07	Chit1	protein_coding
ENSMUSG00000035885.4	1.69022	8.06374e-08	Cox8a	protein_coding
ENSMUSG00000030510.10	1.68968	2.54905e-08	Cers3	protein_coding
ENSMUSG00000025393.8	1.6889	6.41453e-07	Atp5b	protein_coding
ENSMUSG00000008601.8	1.68811	2.54973e-08	Rab25	protein_coding
ENSMUSG00000073702.7	1.68325	4.29119e-06	Rpl31	protein_coding
ENSMUSG00000028367.5	1.68032	3.40055e-08	Txn1	protein_coding
ENSMUSG00000063696.6	1.67856	4.23867e-08	Gm8730	protein_coding
ENSMUSG00000028234.6	1.67263	9.76779e-08	Rps20	protein_coding
ENSMUSG00000060036.9	1.6716	2.7923e-06	Rpl3	protein_coding
ENSMUSG00000062825.11	1.66958	1.24452e-06	Actg1	protein_coding
ENSMUSG00000036181.2	1.66501	6.99535e-08	Hist1h1c	protein_coding
ENSMUSG00000046364.10	1.66374	7.96359e-07	Rpl27a	protein_coding
ENSMUSG00000099021.1	1.66152	0.00148371	Rn7s1	misc_RNA
ENSMUSG00000025290.12	1.65986	0.00349679	Rps24	protein_coding
ENSMUSG00000022468.7	1.65355	5.20299e-07	Endou	protein_coding
ENSMUSG00000060938.10	1.65347	4.36391e-05	Rpl26	protein_coding
ENSMUSG00000052565.6	1.65142	3.38353e-07	Hist1h1d	protein_coding
ENSMUSG00000032518.5	1.6512	0.00106408	Rpsa	protein_coding
ENSMUSG00000046354.3	1.65038	1.11776e-07	Defb14	protein_coding
ENSMUSG00000044533.11	1.64487	8.17886e-05	Rps2	protein_coding
ENSMUSG00000080921.4	1.64469	1.12389e-07	Rpl38-ps2	processed_pseudogene
ENSMUSG00000052837.5	1.64386	1.19178e-07	Junb	protein_coding
ENSMUSG00000036751.6	1.63927	1.31446e-05	Cox6b1	protein_coding
ENSMUSG00000033161.9	1.6385	1.03614e-06	Atp1a1	protein_coding
ENSMUSG00000020163.8	1.63802	1.35798e-07	Uqcr11	protein_coding
ENSMUSG00000026202.9	1.63471	3.16784e-07	Tuba4a	protein_coding
ENSMUSG00000059796.12	1.63194	4.21602e-07	Eif4a1	protein_coding
ENSMUSG00000055030.1	1.62956	6.65592e-07	Sprr2e	protein_coding
ENSMUSG00000062328.7	1.62764	0.0028925	Rpl17	protein_coding
ENSMUSG00000048373.7	1.62449	4.47169e-07	Fgfbp1	protein_coding
ENSMUSG00000063130.3	1.62045	0.000222916	Calml3	protein_coding
ENSMUSG00000060962.8	1.61901	0.00277061	Dmkn	protein_coding
ENSMUSG00000023456.10	1.61876	7.90528e-07	Tpi1	protein_coding
ENSMUSG00000058385.7	1.61622	5.28483e-07	Hist1h2bg	protein_coding
ENSMUSG00000058773.2	1.61611	2.91691e-07	Hist1h1b	protein_coding
ENSMUSG00000027401.9	1.60556	1.02214e-06	Tgm3	protein_coding
ENSMUSG00000026413.8	1.5993	7.34652e-05	Pkp1	protein_coding
ENSMUSG00000025508.9	1.58982	5.02052e-06	Rplp2	protein_coding
ENSMUSG00000028495.10	1.58165	0.000597753	Rps6	protein_coding
ENSMUSG00000026327.4	1.58145	1.8984e-06	Serpinb11	protein_coding
ENSMUSG00000057666.14	1.57294	1.59114e-06	Gapdh	protein_coding
ENSMUSG00000043681.5	1.5703	0.00355368	Fam25c	protein_coding
ENSMUSG00000024409.8	1.56889	1.22968e-06	Psors1c2	protein_coding
ENSMUSG00000060093.6	1.56783	1.4013e-06	Hist1h4a	protein_coding
ENSMUSG00000041697.8	1.56478	4.81285e-06	Cox6a1	protein_coding
ENSMUSG00000063316.9	1.56171	3.89866e-06	Rpl27	protein_coding
ENSMUSG00000021290.5	1.55243	2.17467e-06	2010107E04Rik	protein_coding
ENSMUSG00000047139.8	1.55093	2.45351e-05	Cd24a	protein_coding
ENSMUSG00000060126.10	1.54748	0.000898047	Tpt1	protein_coding
ENSMUSG00000034362.7	1.53075	4.32679e-06	Csta1	protein_coding
ENSMUSG00000031320.9	1.52897	0.00295342	Rps4x	protein_coding
ENSMUSG00000061787.10	1.52156	0.00049651	Rps17	protein_coding
ENSMUSG00000079435.5	1.51839	3.81506e-05	Rpl36a	protein_coding
ENSMUSG00000051397.4	1.51713	2.24575e-05	Tacstd2	protein_coding
ENSMUSG00000018585.9	1.51411	1.26385e-05	Atox1	protein_coding
ENSMUSG00000061527.6	1.51289	0.0282627	Krt5	protein_coding
ENSMUSG00000025130.7	1.51026	0.000132578	P4hb	protein_coding
ENSMUSG00000038717.7	1.50933	1.04572e-05	Atp5l	protein_coding
ENSMUSG00000031818.8	1.50593	1.50305e-05	Cox4i1	protein_coding
ENSMUSG00000096001.2	1.50541	1.09884e-05	2610528A11Rik	protein_coding
ENSMUSG00000034024.7	1.50398	5.48167e-05	Cct2	protein_coding
ENSMUSG00000001552.10	1.50376	6.44029e-05	Jup	protein_coding
ENSMUSG00000075031.3	1.49591	1.30965e-05	Hist1h2bb	protein_coding
ENSMUSG00000053522.7	1.4945	0.00277395	Lgals7	protein_coding
ENSMUSG00000062380.3	1.49336	3.4704e-05	Tubb3	protein_coding
ENSMUSG00000029580.10	1.49017	0.00880544	Actb	protein_coding
ENSMUSG00000087881.1	1.48734	2.51339e-05	Gm22442	scaRNA
ENSMUSG00000026547.11	1.48104	5.04476e-05	Tagln2	protein_coding
ENSMUSG00000039070.5	1.47956	3.06074e-05	Cpa4	protein_coding
ENSMUSG00000018821.3	1.47562	2.54103e-05	Avpi1	protein_coding
ENSMUSG00000024479.2	1.47412	2.50269e-05	Mal2	protein_coding
ENSMUSG00000004864.8	1.4733	3.85832e-05	Mapk13	protein_coding
ENSMUSG00000041453.8	1.46941	6.4899e-05	Rpl21	protein_coding
ENSMUSG00000059325.10	1.46655	3.5476e-05	Hopx	protein_coding
ENSMUSG00000022218.11	1.46387	4.19634e-05	Tgm1	protein_coding
ENSMUSG00000040127.9	1.46	3.88776e-05	Sdr9c7	protein_coding
ENSMUSG00000059751.7	1.4594	0.000342189	Rps3a3	processed_pseudogene
ENSMUSG00000076281.1	1.45013	0.0265583	Gm24270	miRNA
ENSMUSG00000089281.1	1.44906	5.58111e-05	Scarna6	scaRNA
ENSMUSG00000058672.6	1.4474	5.71992e-05	Tubb2a	protein_coding
ENSMUSG00000006589.7	1.43986	9.54776e-05	Aprt	protein_coding
ENSMUSG00000065265.1	1.43858	0.00341009	Gm23455	snoRNA
ENSMUSG00000089728.1	1.43427	0.000133354	Clec2f	unprocessed_pseudogene
ENSMUSG00000044103.4	1.42987	0.000126049	Il1f9	protein_coding
ENSMUSG00000075015.3	1.42763	0.00975016	Gm10801	protein_coding
ENSMUSG00000041560.8	1.42616	0.000208657	Gltscr2	protein_coding
ENSMUSG00000032013.5	1.42606	0.00309849	Trim29	protein_coding
ENSMUSG00000057278.6	1.42542	0.000145888	Snrpg	protein_coding
ENSMUSG00000065408.1	1.42365	0.000259067	Mir31	miRNA
ENSMUSG00000095597.2	1.42282	0.000119647	Gm6472	transcribed_processed_pseudogene
ENSMUSG00000083716.4	1.42183	0.000188719	Gm13436	processed_pseudogene
ENSMUSG00000102187.1	1.42181	0.000162905	Gm7897	unprocessed_pseudogene
ENSMUSG00000021486.6	1.41418	0.000463529	Prelid1	protein_coding
ENSMUSG00000058655.8	1.41381	0.000744245	Eif4b	protein_coding
ENSMUSG00000038650.10	1.41366	0.00016268	Rnh1	protein_coding
ENSMUSG00000024953.12	1.4134	0.000168186	Prdx5	protein_coding
ENSMUSG00000037049.8	1.41214	0.000167489	Smpd1	protein_coding
ENSMUSG00000095241.1	1.41041	0.000499146	Gm5478	protein_coding
ENSMUSG00000006315.8	1.40738	0.000235068	Tmem147	protein_coding
ENSMUSG00000026983.6	1.40489	0.000256712	Il1f5	protein_coding
ENSMUSG00000004885.5	1.40334	0.000214663	Crabp2	protein_coding
ENSMUSG00000031762.6	1.40207	0.000316654	Mt2	protein_coding
ENSMUSG00000022312.10	1.40139	0.00105418	Eif3h	protein_coding
ENSMUSG00000022871.8	1.40062	0.00043519	Fetub	protein_coding
ENSMUSG00000040055.8	1.39948	0.000456197	Gjb6	protein_coding
ENSMUSG00000055839.5	1.3976	0.000715118	Tceb2	protein_coding
ENSMUSG00000088552.1	1.3967	0.000472183	Mir1957a	miRNA
ENSMUSG00000019761.9	1.39111	0.149206	Krt10	protein_coding
ENSMUSG00000059040.4	1.39037	0.00057979	Eno1b	protein_coding
ENSMUSG00000034957.9	1.38974	0.000313632	Cebpa	protein_coding
ENSMUSG00000071866.7	1.38507	0.000627161	Ppia	protein_coding
ENSMUSG00000025283.11	1.38457	0.0003672	Sat1	protein_coding
ENSMUSG00000000915.11	1.38428	0.000371468	Hip1r	protein_coding
ENSMUSG00000053565.9	1.38239	0.00174313	Eif3k	protein_coding
ENSMUSG00000067288.8	1.37731	0.00269344	Rps28	protein_coding
ENSMUSG00000028936.11	1.37705	0.00059573	Rpl22	protein_coding
ENSMUSG00000020267.6	1.3765	0.000572228	Hint1	protein_coding
ENSMUSG00000008683.12	1.37395	0.000534832	Rps15a	protein_coding
ENSMUSG00000057113.9	1.37185	0.00636007	Npm1	protein_coding
ENSMUSG00000015656.12	1.37065	0.00560163	Hspa8	protein_coding
ENSMUSG00000088789.1	1.37026	0.00141733	Scarna13	scaRNA
ENSMUSG00000048758.9	1.36979	0.000682009	Rpl29	protein_coding
ENSMUSG00000020840.6	1.36966	0.000586512	Blmh	protein_coding
ENSMUSG00000001525.10	1.36872	0.00159355	Tubb5	protein_coding
ENSMUSG00000050211.10	1.36711	0.000771532	Pla2g4e	protein_coding
ENSMUSG00000054325.5	1.36702	0.00145655	Lce3a	protein_coding
ENSMUSG00000027456.8	1.36542	0.000776863	Sdcbp2	protein_coding
ENSMUSG00000025428.11	1.36463	0.00376031	Atp5a1	protein_coding
ENSMUSG00000067616.7	1.36382	0.000877426	Klk11	protein_coding
ENSMUSG00000010080.11	1.36236	0.000805293	Epn3	protein_coding
ENSMUSG00000021585.8	1.36102	0.00264225	Cast	protein_coding
ENSMUSG00000103335.1	1.36088	0.000749153	Flg	protein_coding
ENSMUSG00000099471.1	1.35898	0.000778079	Gm8451	processed_pseudogene
ENSMUSG00000022551.7	1.35687	0.000952331	Cyc1	protein_coding
ENSMUSG00000061144.5	1.35597	0.00158915	Spink12	protein_coding
ENSMUSG00000056076.9	1.35034	0.00115301	Eif3b	protein_coding
ENSMUSG00000028063.11	1.34924	0.0034954	Lmna	protein_coding
ENSMUSG00000064168.4	1.34898	0.00131585	Hist1h2bh	protein_coding
ENSMUSG00000059743.8	1.34835	0.00193683	Fdps	protein_coding
ENSMUSG00000054889.5	1.34788	0.0604178	Dsp	protein_coding
ENSMUSG00000095205.1	1.34693	0.00129102	Snord93	snoRNA
ENSMUSG00000096807.1	1.34602	0.00136295	Hist1h2bm	protein_coding
ENSMUSG00000036731.7	1.34528	0.00204155	Cysrt1	protein_coding
ENSMUSG00000075217.1	1.34505	0.00111316	4833423E24Rik	protein_coding
ENSMUSG00000075014.1	1.34416	0.0440831	Gm10800	protein_coding
ENSMUSG00000019433.8	1.34204	0.00121167	Gipc1	protein_coding
ENSMUSG00000032373.10	1.34162	0.00130295	Car12	protein_coding
ENSMUSG00000028680.10	1.34096	0.00141734	Plk3	protein_coding
ENSMUSG00000029377.4	1.33917	0.00194301	Ereg	protein_coding
ENSMUSG00000050296.10	1.33894	0.00147309	Abca12	protein_coding
ENSMUSG00000101972.1	1.33746	0.0017761	Hist1h3i	protein_coding
ENSMUSG00000091478.2	1.33643	0.00182534	Gm10039	processed_pseudogene
ENSMUSG00000022902.7	1.33599	0.00253026	Stfa2	protein_coding
ENSMUSG00000100801.1	1.33356	0.00168463	Gm15459	processed_pseudogene
ENSMUSG00000071516.2	1.33321	0.00195023	Hist1h2ai	protein_coding
ENSMUSG00000099517.1	1.33059	0.00168321	Hist1h3g	protein_coding
ENSMUSG00000021214.9	1.32903	0.00202992	Akr1c18	protein_coding
ENSMUSG00000020592.10	1.32868	0.00471042	Sdc1	protein_coding
ENSMUSG00000015932.8	1.32486	0.0138011	Dstn	protein_coding
ENSMUSG00000046731.4	1.32376	0.00229058	Kctd11	protein_coding
ENSMUSG00000103777.1	1.3237	0.00776831	Flg	protein_coding
ENSMUSG00000075605.3	1.32265	0.00557952	2300005B03Rik	protein_coding
ENSMUSG00000024026.8	1.31979	0.00241002	Glo1	protein_coding
ENSMUSG00000017204.4	1.31973	0.00276873	Gsdma	protein_coding
ENSMUSG00000031877.8	1.3185	0.00274491	Ces2g	protein_coding
ENSMUSG00000023944.10	1.31844	0.0495105	Hsp90ab1	protein_coding
ENSMUSG00000032348.5	1.31768	0.00374036	Gsta4	protein_coding
ENSMUSG00000028691.8	1.31766	0.00236128	Prdx1	protein_coding
ENSMUSG00000029777.9	1.31754	0.00267209	Gars	protein_coding
ENSMUSG00000028792.10	1.31506	0.00253548	Ak2	protein_coding
ENSMUSG00000031490.5	1.31474	0.00337694	Eif4ebp1	protein_coding
ENSMUSG00000081087.1	1.3134	0.00268329	Rps15a-ps7	processed_pseudogene
ENSMUSG00000025980.10	1.31313	0.00325876	Hspd1	protein_coding
ENSMUSG00000040385.6	1.31294	0.00394783	Ppp1ca	protein_coding
ENSMUSG00000018648.11	1.31272	0.00310433	Dusp14	protein_coding
ENSMUSG00000040824.2	1.3102	0.00335649	Snrpd2	protein_coding
ENSMUSG00000022111.8	1.30926	0.00323882	Uchl3	protein_coding
ENSMUSG00000056737.10	1.30677	0.00334177	Capg	protein_coding
ENSMUSG00000032033.11	1.3061	0.00389613	Barx2	protein_coding
ENSMUSG00000069117.3	1.30584	0.0187486	Gm10260	protein_coding
ENSMUSG00000052305.5	1.30324	0.00580184	Hbb-bs	protein_coding
ENSMUSG00000095280.1	1.30213	0.00532513	Gm21738	protein_coding
ENSMUSG00000043430.5	1.3019	0.00488668	Psapl1	protein_coding
ENSMUSG00000022234.10	1.30185	0.00412458	Cct5	protein_coding
ENSMUSG00000039323.14	1.30028	0.00387936	Igfbp2	protein_coding
ENSMUSG00000059534.8	1.29739	0.00402865	Uqcr10	protein_coding
ENSMUSG00000050335.12	1.2958	0.0148168	Lgals3	protein_coding
ENSMUSG00000042688.12	1.29222	0.00474516	Mapk6	protein_coding
ENSMUSG00000043091.8	1.29201	0.00536502	Tuba1c	protein_coding
ENSMUSG00000004929.8	1.29188	0.00625534	Thop1	protein_coding
ENSMUSG00000059900.10	1.29092	0.0050873	Tmem40	protein_coding
ENSMUSG00000069273.2	1.28911	0.0074325	Hist1h3e	protein_coding
ENSMUSG00000033047.4	1.28809	0.0071414	Eif3l	protein_coding
ENSMUSG00000092887.1	1.28799	0.00820861	Snord53	snoRNA
ENSMUSG00000041736.6	1.2878	0.00815895	Tspo	protein_coding
ENSMUSG00000056201.6	1.28732	0.0350961	Cfl1	protein_coding
ENSMUSG00000094733.1	1.28604	0.0101012	Gm5416	protein_coding
ENSMUSG00000020451.13	1.28437	0.00573996	Limk2	protein_coding
ENSMUSG00000061615.2	1.28381	0.00682701	Hist1h2ab	protein_coding
ENSMUSG00000000308.10	1.28189	0.0089326	Ckmt1	protein_coding
ENSMUSG00000028048.7	1.28111	0.00714876	Gba	protein_coding
ENSMUSG00000027613.11	1.28047	0.00666075	Eif6	protein_coding
ENSMUSG00000031400.6	1.27646	0.00693802	G6pdx	protein_coding
ENSMUSG00000041025.11	1.27561	0.00737912	Iffo2	protein_coding
ENSMUSG00000061126.4	1.27493	0.00726855	Cyp4f39	protein_coding
ENSMUSG00000059291.11	1.27486	0.0215901	Rpl11	protein_coding
ENSMUSG00000030713.5	1.27476	0.0637914	Klk7	protein_coding
ENSMUSG00000000088.6	1.27454	0.00755428	Cox5a	protein_coding
ENSMUSG00000049751.6	1.2739	0.00758643	Rpl36al	protein_coding
ENSMUSG00000056612.6	1.27359	0.00741357	Ppp1r14b	protein_coding
ENSMUSG00000022354.3	1.27072	0.0134284	Ndufb9	protein_coding
ENSMUSG00000032330.6	1.26792	0.00858626	Cox7a2	protein_coding
ENSMUSG00000030484.4	1.26601	0.0235499	Lypd5	protein_coding
ENSMUSG00000086583.3	1.26514	0.00993791	Gm15500	transcribed_processed_pseudogene
ENSMUSG00000088929.1	1.26322	0.0120233	Gm24299	snoRNA
ENSMUSG00000030792.7	1.26138	0.0103356	Dkkl1	protein_coding
ENSMUSG00000103933.1	1.26018	0.0108501	Gm36964	processed_pseudogene
ENSMUSG00000001056.3	1.25949	0.0106557	Nhp2	protein_coding
ENSMUSG00000048277.11	1.25918	0.0122545	Syngr2	protein_coding
ENSMUSG00000036169.5	1.25916	0.0117778	Sostdc1	protein_coding
ENSMUSG00000022956.6	1.25901	0.0112142	Atp5o	protein_coding
ENSMUSG00000019179.6	1.25772	0.0110691	Mdh2	protein_coding
ENSMUSG00000001380.6	1.25719	0.0119387	Hars	protein_coding
ENSMUSG00000050635.1	1.25671	0.0189253	Sprr2f	protein_coding
ENSMUSG00000036781.9	1.25419	0.0129637	Rps27l	protein_coding
ENSMUSG00000039217.8	1.25357	0.0132324	Il18	protein_coding
ENSMUSG00000030747.4	1.25345	0.0124392	Dgat2	protein_coding
ENSMUSG00000042354.6	1.25322	0.0124475	Gnl3	protein_coding
ENSMUSG00000046694.6	1.25304	0.0186757	Fam46b	protein_coding
ENSMUSG00000025228.4	1.25232	0.0133811	Actr1a	protein_coding
ENSMUSG00000024740.9	1.25107	0.017881	Ddb1	protein_coding
ENSMUSG00000019872.9	1.24948	0.013956	Smpdl3a	protein_coding
ENSMUSG00000064193.8	1.2492	0.0215828	Gm4735	processed_pseudogene
ENSMUSG00000069266.5	1.24869	0.0172178	Hist1h4b	protein_coding
ENSMUSG00000094338.1	1.24675	0.014454	Hist1h2bl	protein_coding
ENSMUSG00000100210.1	1.24657	0.0205642	Hist1h3f	protein_coding
ENSMUSG00000038482.10	1.24637	0.0145447	Tfdp1	protein_coding
ENSMUSG00000064288.4	1.24341	0.0187726	Hist1h4k	protein_coding
ENSMUSG00000032807.5	1.24288	0.0160667	Alox12b	protein_coding
ENSMUSG00000021868.6	1.24271	0.0175095	Ppif	protein_coding
ENSMUSG00000067006.8	1.23972	0.0384204	Serpinb5	protein_coding
ENSMUSG00000039395.8	1.238	0.0179185	Mreg	protein_coding
ENSMUSG00000032412.8	1.23711	0.0473743	Atp1b3	protein_coding
ENSMUSG00000054499.8	1.23687	0.0237983	Dedd2	protein_coding
ENSMUSG00000005779.8	1.2365	0.0198227	Psmb4	protein_coding
ENSMUSG00000049760.5	1.236	0.0201441	2410015M20Rik	protein_coding
ENSMUSG00000059832.4	1.23583	0.0399539	Kprp	protein_coding
ENSMUSG00000017760.11	1.23528	0.0189724	Ctsa	protein_coding
ENSMUSG00000068039.8	1.23519	0.0191736	Tcp1	protein_coding
ENSMUSG00000091383.1	1.23514	0.0911658	Hist1h2al	protein_coding
ENSMUSG00000024640.5	1.23356	0.0216462	Psat1	protein_coding
ENSMUSG00000050936.4	1.23217	0.021791	Hist2h2bb	lincRNA
ENSMUSG00000096243.1	1.23195	0.0219001	Gm24265	snRNA
ENSMUSG00000065254.1	1.23182	0.0274525	Gm23973	misc_RNA
ENSMUSG00000028381.8	1.23104	0.021584	Ugcg	protein_coding
ENSMUSG00000049932.3	1.23026	0.0297716	H2afx	protein_coding
ENSMUSG00000033589.3	1.22772	0.0226521	Reep4	protein_coding
ENSMUSG00000020075.7	1.22735	0.0228114	Ddx21	protein_coding
ENSMUSG00000027405.12	1.226	0.0279122	Nop56	protein_coding
ENSMUSG00000081640.1	1.22504	0.0288571	Rplp0-ps1	processed_pseudogene
ENSMUSG00000042808.7	1.22485	0.0339738	Gpx2	protein_coding
ENSMUSG00000003271.11	1.22408	0.028548	Sult2b1	protein_coding
ENSMUSG00000065126.1	1.22361	0.0277252	Snord104	snoRNA
ENSMUSG00000075296.4	1.22359	0.0268004	Aldh3b2	protein_coding
ENSMUSG00000015671.10	1.22353	0.028666	Psma2	protein_coding
ENSMUSG00000024922.1	1.22346	0.0249741	Ovol1	protein_coding
ENSMUSG00000022336.2	1.22306	0.0417525	Eif3e	protein_coding
ENSMUSG00000027555.8	1.22209	0.0269696	Car13	protein_coding
ENSMUSG00000017778.10	1.22084	0.0264855	Cox7c	protein_coding
ENSMUSG00000080927.1	1.21984	0.0453397	Gm11430	unprocessed_pseudogene
ENSMUSG00000018102.4	1.21954	0.028033	Hist1h2bc	protein_coding
ENSMUSG00000042124.5	1.21768	0.0415533	Lce1f	protein_coding
ENSMUSG00000021595.14	1.21641	0.0308546	Nsun2	protein_coding
ENSMUSG00000061315.9	1.21428	0.0307566	Naca	protein_coding
ENSMUSG00000041567.3	1.2136	0.0347127	Serpina12	protein_coding
ENSMUSG00000006273.10	1.21349	0.0387761	Atp6v1b2	protein_coding
ENSMUSG00000016554.8	1.2119	0.0344727	Eif3d	protein_coding
ENSMUSG00000029430.9	1.21121	0.0333945	Ran	protein_coding
ENSMUSG00000042377.8	1.21116	0.0331097	Fam83g	protein_coding
ENSMUSG00000036752.4	1.21104	0.0537555	Tubb4b	protein_coding
ENSMUSG00000019102.6	1.21072	0.0336715	Aldh3a1	protein_coding
ENSMUSG00000031059.9	1.21071	0.0351138	Ndufb11	protein_coding
ENSMUSG00000031231.4	1.20847	0.0351642	Cox7b	protein_coding
ENSMUSG00000024136.10	1.20824	0.0376373	Dnase1l2	protein_coding
ENSMUSG00000043165.7	1.20776	0.0751662	Lor	protein_coding
ENSMUSG00000021660.10	1.20697	0.0597172	Btf3	protein_coding
ENSMUSG00000094377.1	1.20671	0.0369987	Gm24407	snRNA
ENSMUSG00000029154.9	1.20605	0.0419305	Cwh43	protein_coding
ENSMUSG00000026796.12	1.20563	0.0417674	Fam129b	protein_coding
ENSMUSG00000030103.7	1.20534	0.040656	Bhlhe40	protein_coding
ENSMUSG00000037280.8	1.20428	0.0493613	Galnt6	protein_coding
ENSMUSG00000038462.3	1.20401	0.0447582	Uqcrfs1	protein_coding
ENSMUSG00000050856.12	1.20384	0.0392519	Atp5k	protein_coding
ENSMUSG00000065041.1	1.2022	0.052031	Gm24044	snoRNA
ENSMUSG00000044217.12	1.20189	0.062198	Aqp5	protein_coding
ENSMUSG00000065734.1	1.2002	0.0528951	Snord49a	snoRNA
ENSMUSG00000018848.4	1.19955	0.0426448	Rars	protein_coding
ENSMUSG00000069305.3	1.19914	0.0623065	Hist1h4n	protein_coding
ENSMUSG00000102395.1	1.19829	0.132463	Flg	protein_coding
ENSMUSG00000062867.9	1.19636	0.0484791	Impdh2	protein_coding
ENSMUSG00000040731.10	1.19556	0.0546278	Eif4h	protein_coding
ENSMUSG00000029762.6	1.19549	0.0554184	Akr1b8	protein_coding
ENSMUSG00000026385.12	1.19539	0.0621595	Dbi	protein_coding
ENSMUSG00000026864.9	1.19451	0.0550812	Hspa5	protein_coding
ENSMUSG00000020444.15	1.19438	0.0550137	Guk1	protein_coding
ENSMUSG00000091845.1	1.19393	0.0626677	Gm4604	processed_pseudogene
ENSMUSG00000024359.8	1.19306	0.0571764	Hspa9	protein_coding
ENSMUSG00000089255.1	1.19276	0.0709915	Snora78	snoRNA
ENSMUSG00000022427.3	1.19262	0.0503093	Tomm22	protein_coding
ENSMUSG00000060032.5	1.19197	0.0567654	H2afj	protein_coding
ENSMUSG00000025481.7	1.19173	0.061142	Urah	protein_coding
ENSMUSG00000011632.6	1.19131	0.0519686	Pinlyp	protein_coding
ENSMUSG00000076498.2	1.19082	0.0644705	Trbc2	TR_C_gene
ENSMUSG00000065701.1	1.1903	0.0562388	Rny1	misc_RNA
ENSMUSG00000020307.10	1.19005	0.0579202	Cdc34	protein_coding
ENSMUSG00000031906.8	1.18966	0.058577	Smpd3	protein_coding
ENSMUSG00000052459.9	1.18935	0.0558071	Atp6v1a	protein_coding
ENSMUSG00000028029.6	1.1887	0.0582843	Aimp1	protein_coding
ENSMUSG00000020190.9	1.18837	0.0549259	Mknk2	protein_coding
ENSMUSG00000069310.3	1.18689	0.0721151	Hist1h3c	protein_coding
ENSMUSG00000030214.4	1.18684	0.0562321	Plbd1	protein_coding
ENSMUSG00000011034.4	1.18663	0.0598231	Slc5a1	protein_coding
ENSMUSG00000037129.7	1.18586	0.057262	Tmprss13	protein_coding
ENSMUSG00000081642.1	1.18542	0.0676491	Gm13532	processed_pseudogene
ENSMUSG00000019210.8	1.18288	0.0627365	Atp6v1e1	protein_coding
ENSMUSG00000076441.5	1.18136	0.079783	Ass1	protein_coding
ENSMUSG00000030662.9	1.18115	0.0637522	Ipo5	protein_coding
ENSMUSG00000065663.1	1.18041	0.0645177	Gm22579	snoRNA
ENSMUSG00000028798.12	1.17964	0.0703019	Eif3i	protein_coding
ENSMUSG00000023175.11	1.17958	0.072842	Bsg	protein_coding
ENSMUSG00000029447.8	1.17835	0.0858286	Cct6a	processed_transcript
ENSMUSG00000077563.1	1.17811	0.0750088	Snora68	snoRNA
ENSMUSG00000001420.9	1.17761	0.0785384	Tmem79	protein_coding
ENSMUSG00000005251.10	1.17745	0.0765106	Ripk4	protein_coding
ENSMUSG00000017607.5	1.17703	0.0702989	Tns4	protein_coding
ENSMUSG00000049775.12	1.17698	0.0904664	Tmsb4x	protein_coding
ENSMUSG00000016382.11	1.17622	0.0749642	Pls3	protein_coding
ENSMUSG00000042244.4	1.17586	0.0926111	Pglyrp3	protein_coding
ENSMUSG00000037469.5	1.17474	0.0785045	Papl	protein_coding
ENSMUSG00000062727.4	1.17436	0.0954745	Hist1h2bk	protein_coding
ENSMUSG00000031146.6	1.17397	0.0826756	Plp2	protein_coding
ENSMUSG00000065911.1	1.17396	0.246332	Gm24447	misc_RNA
ENSMUSG00000031848.10	1.17376	0.0784126	Lsm4	protein_coding
ENSMUSG00000064694.1	1.17373	0.140833	Gm24146	misc_RNA
ENSMUSG00000040714.9	1.17355	0.0804747	Klc3	protein_coding
ENSMUSG00000025364.8	1.17214	0.0864479	Pa2g4	protein_coding
ENSMUSG00000037933.11	1.17123	0.0774799	Bicd2	protein_coding
ENSMUSG00000022596.3	1.17089	0.0894318	Slurp1	protein_coding
ENSMUSG00000022096.10	1.17079	0.082239	Hr	protein_coding
ENSMUSG00000040945.9	1.1705	0.0815634	Rcc2	protein_coding
ENSMUSG00000073602.6	1.17038	0.194277	Serpinb3b	protein_coding
ENSMUSG00000066232.3	1.16931	0.0880764	Ipo7	protein_coding
ENSMUSG00000020368.11	1.16842	0.122512	Canx	protein_coding
ENSMUSG00000033020.6	1.16687	0.0949843	Polr2f	protein_coding
ENSMUSG00000032959.8	1.16665	0.0984247	Pebp1	protein_coding
ENSMUSG00000030095.6	1.16652	0.0859492	Tmem43	protein_coding
ENSMUSG00000061518.6	1.16616	0.0883571	Cox5b	protein_coding
ENSMUSG00000041536.9	1.16615	0.122694	Serpina3a	protein_coding
ENSMUSG00000036427.4	1.16612	0.0905042	Gpi1	protein_coding
ENSMUSG00000071547.3	1.16583	0.1024	Nt5dc2	protein_coding
ENSMUSG00000028692.10	1.1655	0.0895395	Akr1a1	protein_coding
ENSMUSG00000090841.1	1.16471	0.200243	Myl6	protein_coding
ENSMUSG00000060743.8	1.16425	0.0914622	H3f3a	protein_coding
ENSMUSG00000074403.2	1.16372	0.0902592	Hist2h3b	protein_coding
ENSMUSG00000094955.1	1.16301	0.0915147	Gm3699	processed_pseudogene
ENSMUSG00000026750.5	1.1622	0.0947539	Psmb7	protein_coding
ENSMUSG00000049593.8	1.16072	0.0956554	Lce1h	protein_coding
ENSMUSG00000053398.7	1.16053	0.103846	Phgdh	protein_coding
ENSMUSG00000032262.9	1.15986	0.248329	Elovl4	protein_coding
ENSMUSG00000043286.7	1.1595	0.108409	Pnpla1	protein_coding
ENSMUSG00000031068.7	1.15946	0.0981399	Glrx3	protein_coding
ENSMUSG00000055301.7	1.15946	0.0981325	Adh7	protein_coding
ENSMUSG00000030471.13	1.15914	0.113241	Zdhhc13	protein_coding
ENSMUSG00000046761.8	1.15835	0.10093	Fam83h	protein_coding
ENSMUSG00000069268.4	1.15712	0.115988	Hist1h2bf	protein_coding
ENSMUSG00000027808.7	1.15685	0.105068	Serp1	protein_coding
ENSMUSG00000042406.7	1.15663	0.110327	Atf4	protein_coding
ENSMUSG00000053675.8	1.15661	0.126209	Tgm5	protein_coding
ENSMUSG00000040280.9	1.15649	0.103746	Ndufa4l2	protein_coding
ENSMUSG00000020803.3	1.15642	0.109186	Txndc17	protein_coding
ENSMUSG00000067889.4	1.15601	0.108066	Sptbn2	protein_coding
ENSMUSG00000034607.6	1.15503	0.181081	Pof1b	protein_coding
ENSMUSG00000022451.8	1.15469	0.108861	Twf1	protein_coding
ENSMUSG00000033940.7	1.15453	0.116515	Brk1	protein_coding
ENSMUSG00000060860.7	1.15224	0.128752	Ube2s	protein_coding
ENSMUSG00000011752.6	1.15218	0.13557	Pgam1	protein_coding
ENSMUSG00000046623.4	1.15215	0.113574	Gjb4	protein_coding
ENSMUSG00000075232.4	1.15167	0.128173	Amd1	protein_coding
ENSMUSG00000020607.6	1.15144	0.117601	Fam84a	protein_coding
ENSMUSG00000002580.7	1.15026	0.133706	Mien1	protein_coding
ENSMUSG00000034282.3	1.15023	0.130804	Evpl	protein_coding
ENSMUSG00000045665.4	1.15003	0.130972	Mfsd5	protein_coding
ENSMUSG00000005683.7	1.14901	0.144232	Cs	protein_coding
ENSMUSG00000060621.4	1.14862	0.146418	Nkpd1	protein_coding
ENSMUSG00000001924.11	1.14725	0.134214	Uba1	protein_coding
ENSMUSG00000030738.10	1.14694	0.150967	Eif3c	protein_coding
ENSMUSG00000025403.4	1.14681	0.139128	Shmt2	protein_coding
ENSMUSG00000033379.9	1.14671	0.134709	Atp6v0b	protein_coding
ENSMUSG00000028837.4	1.14586	0.130717	Psmb2	protein_coding
ENSMUSG00000068855.3	1.14556	0.129	Hist2h2ac	protein_coding
ENSMUSG00000031948.9	1.14501	0.129784	Kars	protein_coding
ENSMUSG00000025630.8	1.14466	0.130254	Hprt	protein_coding
ENSMUSG00000077734.1	1.1445	0.162352	Snord83b	snoRNA
ENSMUSG00000028786.11	1.14384	0.135911	Tmem54	protein_coding
ENSMUSG00000054808.9	1.14367	0.161115	Actn4	protein_coding
ENSMUSG00000064246.6	1.14366	0.157634	Chil1	protein_coding
ENSMUSG00000014294.4	1.14326	0.160587	Ndufa2	protein_coding
ENSMUSG00000030697.6	1.14318	0.141894	Ppp4c	protein_coding
ENSMUSG00000021468.7	1.14305	0.136152	Sptlc1	protein_coding
ENSMUSG00000065870.2	1.14276	0.180292	Rnu3a	snoRNA
ENSMUSG00000026457.10	1.14271	0.137708	Adipor1	protein_coding
ENSMUSG00000061904.8	1.14231	0.141216	Slc25a3	protein_coding
ENSMUSG00000023918.8	1.14229	0.138834	Adgrf4	protein_coding
ENSMUSG00000049539.2	1.14194	0.16347	Hist1h1a	protein_coding
ENSMUSG00000031799.9	1.14103	0.187156	Tpm4	protein_coding
ENSMUSG00000047586.3	1.14001	0.143671	Nccrp1	protein_coding
ENSMUSG00000032485.10	1.1386	0.152783	Scap	protein_coding
ENSMUSG00000006998.11	1.13847	0.147264	Psmd2	protein_coding
ENSMUSG00000021701.7	1.1367	0.158848	Plk2	protein_coding
ENSMUSG00000029869.7	1.13603	0.152913	Ephb6	protein_coding
ENSMUSG00000014867.5	1.13577	0.15583	Surf4	protein_coding
ENSMUSG00000092702.2	1.13569	0.50967	Gm24514	misc_RNA
ENSMUSG00000074743.4	1.13482	0.182083	Thbd	protein_coding
ENSMUSG00000038690.11	1.13433	0.165613	Atp5j2	protein_coding
ENSMUSG00000014769.9	1.13402	0.17667	Psmb1	protein_coding
ENSMUSG00000054091.8	1.13385	0.161254	1810037I17Rik	protein_coding
ENSMUSG00000022463.7	1.1332	0.164159	Srebf2	protein_coding
ENSMUSG00000103765.1	1.13316	0.208889	Gm37857	TEC
ENSMUSG00000070319.5	1.13313	0.166838	Eif3g	protein_coding
ENSMUSG00000023067.9	1.13292	0.1623	Cdkn1a	protein_coding
ENSMUSG00000020321.11	1.13271	0.162484	Mdh1	protein_coding
ENSMUSG00000073601.2	1.13241	0.212001	Serpinb3c	protein_coding
ENSMUSG00000027984.8	1.13198	0.173545	Hadh	protein_coding
ENSMUSG00000010406.7	1.13175	0.166114	Mrpl52	protein_coding
ENSMUSG00000037894.9	1.13132	0.173931	H2afz	protein_coding
ENSMUSG00000001472.12	1.13092	0.171508	Tcf25	protein_coding
ENSMUSG00000031167.12	1.13037	0.175978	Rbm3	protein_coding
ENSMUSG00000022505.8	1.12909	0.193921	Emp2	protein_coding
ENSMUSG00000080486.1	1.12792	0.213586	Snord100	snoRNA
ENSMUSG00000020108.3	1.12792	0.209605	Ddit4	protein_coding
ENSMUSG00000022193.6	1.12786	0.214856	Psmb5	protein_coding
ENSMUSG00000041782.10	1.12767	0.183642	Lad1	protein_coding
ENSMUSG00000007564.10	1.12764	0.180255	Ppp2r1a	protein_coding
ENSMUSG00000025651.10	1.12743	0.179996	Uqcrc1	protein_coding
ENSMUSG00000026305.11	1.12711	0.185782	Lrrfip1	protein_coding
ENSMUSG00000056501.3	1.12684	0.199042	Cebpb	protein_coding
ENSMUSG00000087590.2	1.12611	0.202127	Epb4.1l4aos	lincRNA
ENSMUSG00000021696.8	1.12583	0.189637	Elovl7	protein_coding
ENSMUSG00000048076.10	1.12506	0.205512	Arf1	protein_coding
ENSMUSG00000024659.10	1.12486	0.264261	Anxa1	protein_coding
ENSMUSG00000083992.1	1.12483	0.188495	Gm11478	processed_pseudogene
ENSMUSG00000022754.5	1.12445	0.190359	Tmem45a	protein_coding
ENSMUSG00000004207.10	1.12321	0.238683	Psap	protein_coding
ENSMUSG00000020547.4	1.12235	0.196974	Bzw2	protein_coding
ENSMUSG00000041355.9	1.1223	0.205426	Ssr2	protein_coding
ENSMUSG00000030842.7	1.12215	0.200741	Lamtor1	protein_coding
ENSMUSG00000065282.1	1.12199	0.205342	Gm24455	snoRNA
ENSMUSG00000030224.10	1.12157	0.204454	Strap	protein_coding
ENSMUSG00000013160.7	1.12104	0.204614	Atp6v0d1	protein_coding
ENSMUSG00000024782.7	1.12077	0.201652	Ak3	protein_coding
ENSMUSG00000070167.1	1.12067	0.234892	Snora57	snoRNA
ENSMUSG00000039457.3	1.12052	0.294192	Ppl	protein_coding
ENSMUSG00000031672.7	1.12048	0.202626	Got2	protein_coding
ENSMUSG00000001482.10	1.12003	0.226444	Def8	protein_coding
ENSMUSG00000085241.3	1.11987	0.236168	Snhg3	processed_transcript
ENSMUSG00000003072.11	1.11962	0.206281	Atp5d	protein_coding
ENSMUSG00000018770.5	1.11961	0.214584	Atp5g3	protein_coding
ENSMUSG00000071415.6	1.11961	0.408618	Rpl23	protein_coding
ENSMUSG00000005483.9	1.11923	0.212875	Dnajb1	protein_coding
ENSMUSG00000040564.9	1.1182	0.280411	Apoc1	protein_coding
ENSMUSG00000030007.6	1.1179	0.212077	Cct7	protein_coding
ENSMUSG00000021273.9	1.11718	0.215154	Fdft1	protein_coding
ENSMUSG00000006390.11	1.11652	0.217204	Elovl1	protein_coding
ENSMUSG00000021950.11	1.11599	0.396721	Anxa8	protein_coding
ENSMUSG00000028757.4	1.1156	0.221681	Ddost	protein_coding
ENSMUSG00000092680.1	1.11547	0.257346	Snord55	snoRNA
ENSMUSG00000080540.2	1.11478	0.2696	Gm22711	snoRNA
ENSMUSG00000029059.5	1.11391	0.250822	Fam213b	protein_coding
ENSMUSG00000001175.9	1.11375	0.23462	Calm1	protein_coding
ENSMUSG00000042367.8	1.11345	0.228042	Gjb3	protein_coding
ENSMUSG00000092730.1	1.11323	0.251347	Snora24	snoRNA
ENSMUSG00000005087.13	1.1131	0.244043	Cd44	protein_coding
ENSMUSG00000004897.12	1.11276	0.262134	Hdgf	protein_coding
ENSMUSG00000019505.7	1.11265	0.247001	Ubb	protein_coding
ENSMUSG00000000171.4	1.11254	0.24427	Sdhd	protein_coding
ENSMUSG00000028953.9	1.11236	0.235492	Abcf2	protein_coding
ENSMUSG00000069267.2	1.1123	0.240524	Hist1h3b	protein_coding
ENSMUSG00000028716.11	1.11188	0.233498	Pdzk1ip1	protein_coding
ENSMUSG00000004264.13	1.11184	0.2366	Phb2	protein_coding
ENSMUSG00000069744.7	1.11179	0.252247	Psmb3	protein_coding
ENSMUSG00000030137.7	1.11145	0.236496	Tuba8	protein_coding
ENSMUSG00000004268.7	1.11077	0.253542	Emg1	protein_coding
ENSMUSG00000032288.9	1.11035	0.264534	Imp3	protein_coding
ENSMUSG00000032604.10	1.11019	0.248123	Qars	protein_coding
ENSMUSG00000100755.1	1.10963	0.250903	Rps23-ps1	processed_pseudogene
ENSMUSG00000031029.6	1.10938	0.253742	Eif3f	protein_coding
ENSMUSG00000006411.8	1.10891	0.247541	Pvrl4	protein_coding
ENSMUSG00000028452.7	1.10805	0.25119	Vcp	protein_coding
ENSMUSG00000072825.6	1.10784	0.250161	Cep170b	protein_coding
ENSMUSG00000096010.1	1.10747	0.28491	Hist4h4	protein_coding
ENSMUSG00000005846.11	1.10611	0.257234	Rsl1d1	protein_coding
ENSMUSG00000038459.9	1.10599	0.28075	Abhd17c	protein_coding
ENSMUSG00000065226.1	1.1049	0.269244	Gm25791	snoRNA
ENSMUSG00000037188.7	1.10455	0.265104	Grhl3	protein_coding
ENSMUSG00000029752.8	1.10445	0.286729	Asns	protein_coding
ENSMUSG00000024846.5	1.10437	0.277791	Cst6	protein_coding
ENSMUSG00000077797.1	1.10409	0.276862	Snord19	snoRNA
ENSMUSG00000049091.5	1.10265	0.306489	Sephs2	protein_coding
ENSMUSG00000038279.8	1.10263	0.289098	Nop2	protein_coding
ENSMUSG00000051431.6	1.10146	0.283226	Gpr87	protein_coding
ENSMUSG00000018677.5	1.10129	0.30863	Slc25a39	protein_coding
ENSMUSG00000006498.12	1.10063	0.281631	Ptbp1	protein_coding
ENSMUSG00000057561.5	1.09996	0.298032	Eif1a	protein_coding
ENSMUSG00000030120.10	1.09873	0.294419	Mlf2	protein_coding
ENSMUSG00000028885.8	1.09865	0.329685	Smpdl3b	protein_coding
ENSMUSG00000037400.12	1.09846	0.29135	Atp11b	protein_coding
ENSMUSG00000028378.6	1.09838	0.313946	Ptgr1	protein_coding
ENSMUSG00000018932.5	1.09833	0.309356	Map2k3	protein_coding
ENSMUSG00000061360.7	1.09799	0.307699	Phf5a	protein_coding
ENSMUSG00000081603.1	1.0961	0.303816	Gm14681	processed_pseudogene
ENSMUSG00000069441.3	1.09582	0.413431	Dsg1a	protein_coding
ENSMUSG00000032122.10	1.09529	0.328297	Slc37a2	protein_coding
ENSMUSG00000078713.4	1.09461	0.326585	Tomm5	protein_coding
ENSMUSG00000023232.13	1.09441	0.328854	Serinc2	protein_coding
ENSMUSG00000020496.8	1.09422	0.329631	Rnf187	protein_coding
ENSMUSG00000051223.10	1.09381	0.326449	Bzw1	protein_coding
ENSMUSG00000101355.1	1.09368	0.365589	Hist1h3h	protein_coding
ENSMUSG00000091449.2	1.09345	0.316034	Gm10269	protein_coding
ENSMUSG00000029467.11	1.09319	0.338432	Atp2a2	protein_coding
ENSMUSG00000000563.13	1.09304	0.319726	Atp5f1	protein_coding
ENSMUSG00000076137.1	1.09298	0.352695	Gm26384	miRNA
ENSMUSG00000056632.7	1.09288	0.331262	Dsg3	protein_coding
ENSMUSG00000025935.6	1.09269	0.318952	Tram1	protein_coding
ENSMUSG00000029234.9	1.09247	0.327633	Tmem165	protein_coding
ENSMUSG00000030647.8	1.09226	0.339014	Ndufc2	protein_coding
ENSMUSG00000021607.8	1.09218	0.358209	Mrpl36	protein_coding
ENSMUSG00000044430.7	1.09203	0.380065	Klk12	protein_coding
ENSMUSG00000004285.8	1.09192	0.345083	Atp6v1f	protein_coding
ENSMUSG00000010660.2	1.09177	0.34781	Plcd1	protein_coding
ENSMUSG00000095567.3	1.09174	0.328206	Noc2l	protein_coding
ENSMUSG00000025410.9	1.09171	0.3241	Dctn2	protein_coding
ENSMUSG00000027404.11	1.0917	0.335609	Snrpb	protein_coding
ENSMUSG00000070493.3	1.09135	0.340015	Chchd2	protein_coding
ENSMUSG00000031328.11	1.09099	0.335389	Flna	protein_coding
ENSMUSG00000038412.7	1.09068	0.350733	Higd1a	protein_coding
ENSMUSG00000028749.7	1.0902	0.345832	Pla2g2f	protein_coding
ENSMUSG00000024493.8	1.0899	0.339281	Lars	protein_coding
ENSMUSG00000071076.5	1.08986	0.34778	Jund	protein_coding
ENSMUSG00000021546.13	1.08984	0.343664	Hnrnpk	protein_coding
ENSMUSG00000041203.8	1.08959	0.334851	2310036O22Rik	protein_coding
ENSMUSG00000036606.12	1.08924	0.33636	Plxnb2	protein_coding
ENSMUSG00000021953.10	1.08862	0.391453	Tdh	protein_coding
ENSMUSG00000022351.10	1.08824	0.344383	Sqle	protein_coding
ENSMUSG00000092274.2	1.08794	0.426485	Neat1	lincRNA
ENSMUSG00000040813.11	1.08792	0.350036	Tex264	protein_coding
ENSMUSG00000023571.4	1.08779	0.382836	Fam132a	protein_coding
ENSMUSG00000079025.4	1.08754	0.350925	Gsdmc	protein_coding
ENSMUSG00000035530.9	1.08741	0.348627	Eif1	protein_coding
ENSMUSG00000040463.12	1.08628	0.356101	Mybbp1a	protein_coding
ENSMUSG00000046229.9	1.08614	0.388671	Scand1	protein_coding
ENSMUSG00000094497.1	1.08501	0.395626	Gm8210	processed_pseudogene
ENSMUSG00000030559.7	1.08401	0.364029	Rab38	protein_coding
ENSMUSG00000031757.6	1.08396	0.388966	Mt4	protein_coding
ENSMUSG00000008540.7	1.08383	0.369877	Mgst1	protein_coding
ENSMUSG00000013593.8	1.08361	0.36653	Ndufs2	protein_coding
ENSMUSG00000000001.4	1.08326	0.381638	Gnai3	protein_coding
ENSMUSG00000022175.8	1.08306	0.385451	Lrp10	protein_coding
ENSMUSG00000024248.9	1.08299	0.424085	Cox7a2l	protein_coding
ENSMUSG00000065232.1	1.08279	0.416513	Gm22973	snRNA
ENSMUSG00000024360.7	1.08255	0.373922	Etf1	protein_coding
ENSMUSG00000006442.10	1.08239	0.391069	Srm	protein_coding
ENSMUSG00000005981.11	1.08156	0.382104	Trap1	protein_coding
ENSMUSG00000023004.8	1.08125	0.387176	Tuba1b	protein_coding
ENSMUSG00000001440.5	1.08109	0.380319	Kpnb1	protein_coding
ENSMUSG00000042729.9	1.08087	0.397433	Wdr74	protein_coding
ENSMUSG00000020916.8	1.0807	0.419066	Krt36	protein_coding
ENSMUSG00000060803.5	1.08031	0.415679	Gstp1	protein_coding
ENSMUSG00000077167.1	1.08012	0.387166	Gm24119	snoRNA
ENSMUSG00000024844.10	1.07989	0.387781	Banf1	protein_coding
ENSMUSG00000033955.8	1.07987	0.387056	Tnks1bp1	protein_coding
ENSMUSG00000020733.3	1.07946	0.404983	Slc9a3r1	protein_coding
ENSMUSG00000022404.7	1.07926	0.397175	Slc25a17	protein_coding
ENSMUSG00000006932.12	1.07891	0.428234	Ctnnb1	protein_coding
ENSMUSG00000046841.4	1.07883	0.401855	Ckap4	protein_coding
ENSMUSG00000021474.8	1.07875	0.424243	Sfxn1	protein_coding
ENSMUSG00000037419.8	1.07854	0.407331	Endod1	protein_coding
ENSMUSG00000015405.11	1.07851	0.400477	Ace2	protein_coding
ENSMUSG00000074578.8	1.07841	0.437448	1500012F01Rik	protein_coding
ENSMUSG00000020571.8	1.07761	0.406763	Pdia6	protein_coding
ENSMUSG00000000628.6	1.07704	0.42812	Hk2	protein_coding
ENSMUSG00000069255.8	1.07677	0.41186	Dusp22	protein_coding
ENSMUSG00000020708.8	1.07565	0.419541	Psmc5	protein_coding
ENSMUSG00000050953.9	1.07556	0.519002	Gja1	protein_coding
ENSMUSG00000030591.12	1.07545	0.431704	Psmd8	protein_coding
ENSMUSG00000021109.9	1.07543	0.413013	Hif1a	protein_coding
ENSMUSG00000064999.1	1.07519	0.512	Gm26035	misc_RNA
ENSMUSG00000066902.7	1.07445	0.447332	Rps23-ps2	processed_pseudogene
ENSMUSG00000068749.5	1.07435	0.425356	Psma5	protein_coding
ENSMUSG00000063060.5	1.07277	0.456056	Sox7	protein_coding
ENSMUSG00000014606.10	1.07256	0.455006	Slc25a11	protein_coding
ENSMUSG00000022564.6	1.07146	0.439023	Grina	protein_coding
ENSMUSG00000026278.10	1.07115	0.478314	Bok	protein_coding
ENSMUSG00000021957.6	1.07099	0.454382	Tkt	protein_coding
ENSMUSG00000045983.11	1.07094	0.4691	Eif4g1	protein_coding
ENSMUSG00000077668.1	1.07081	0.495494	Gm26143	snRNA
ENSMUSG00000019362.7	1.07035	0.444342	D8Ertd738e	protein_coding
ENSMUSG00000025781.10	1.07035	0.460758	Atp5c1	protein_coding
ENSMUSG00000007739.6	1.07008	0.450563	Cct4	protein_coding
ENSMUSG00000020430.8	1.07007	0.456765	Pes1	protein_coding
ENSMUSG00000036492.8	1.07005	0.458853	Rnf39	protein_coding
ENSMUSG00000077222.1	1.07004	0.490699	Gm22270	snoRNA
ENSMUSG00000053332.9	1.06975	0.447619	Gas5	processed_transcript
ENSMUSG00000033629.5	1.06921	0.452194	Hacd3	protein_coding
ENSMUSG00000063904.3	1.06896	0.453269	Dpp3	protein_coding
ENSMUSG00000074227.7	1.06895	0.45242	Spint2	protein_coding
ENSMUSG00000032092.4	1.06876	0.472021	Mpzl2	protein_coding
ENSMUSG00000035020.8	1.06871	0.505919	Epgn	protein_coding
ENSMUSG00000029998.10	1.0685	0.457815	Pcyox1	protein_coding
ENSMUSG00000080242.5	1.06837	0.487922	Gm15487	processed_pseudogene
ENSMUSG00000061330.7	1.06825	0.483629	Gm11361	processed_pseudogene
ENSMUSG00000024014.7	1.06808	0.458132	Pim1	protein_coding
ENSMUSG00000037465.9	1.06779	0.464242	Klf10	protein_coding
ENSMUSG00000071072.8	1.06759	0.464031	Ptges3	protein_coding
ENSMUSG00000025153.8	1.06746	0.463822	Fasn	protein_coding
ENSMUSG00000001348.10	1.06703	0.47676	Acp5	protein_coding
ENSMUSG00000082536.1	1.06701	0.475934	Gm13456	processed_pseudogene
ENSMUSG00000034075.10	1.06682	0.46606	Zdhhc5	protein_coding
ENSMUSG00000040681.10	1.06648	0.46893	Hmgn1	protein_coding
ENSMUSG00000069833.8	1.06609	0.628536	Ahnak	protein_coding
ENSMUSG00000006517.4	1.06606	0.493164	Mvd	protein_coding
ENSMUSG00000051695.6	1.06573	0.475462	Pcbp1	protein_coding
ENSMUSG00000029472.9	1.0656	0.476728	Anapc5	protein_coding
ENSMUSG00000035671.5	1.06547	0.487152	Zswim4	protein_coding
ENSMUSG00000004937.5	1.06506	0.47973	Sgta	protein_coding
ENSMUSG00000092203.3	1.06493	0.514923	1110038B12Rik	processed_transcript
ENSMUSG00000060019.5	1.06277	0.513224	Gm10073	protein_coding
ENSMUSG00000031089.7	1.06272	0.504728	Slc6a14	protein_coding
ENSMUSG00000070305.6	1.06223	0.516634	Mpzl3	protein_coding
ENSMUSG00000026558.9	1.06194	0.51828	Uck2	protein_coding
ENSMUSG00000058569.7	1.06153	0.502673	Tmed9	protein_coding
ENSMUSG00000008036.10	1.06143	0.517903	Ap2s1	protein_coding
ENSMUSG00000006398.11	1.06087	0.535326	Cdc20	protein_coding
ENSMUSG00000026260.8	1.06071	0.510831	Ndufa10	protein_coding
ENSMUSG00000021576.5	1.06029	0.515442	Pdcd6	protein_coding
ENSMUSG00000102439.1	1.05991	0.541958	Flg	TEC
ENSMUSG00000041881.8	1.05952	0.540412	Ndufa7	protein_coding
ENSMUSG00000024208.11	1.0592	0.535689	Uqcc2	protein_coding
ENSMUSG00000022408.6	1.0589	0.536031	Fam83f	protein_coding
ENSMUSG00000024099.10	1.05866	0.522862	Ndufv2	protein_coding
ENSMUSG00000021670.10	1.05857	0.526787	Hmgcr	protein_coding
ENSMUSG00000033520.2	1.05835	0.574648	Idi2	protein_coding
ENSMUSG00000024587.9	1.0583	0.524007	Nars	protein_coding
ENSMUSG00000073838.6	1.05806	0.54015	Tufm	protein_coding
ENSMUSG00000024346.5	1.05794	0.532977	Pfdn1	protein_coding
ENSMUSG00000025278.8	1.05727	0.531065	Flnb	protein_coding
ENSMUSG00000033732.9	1.05726	0.530242	Sf3b3	protein_coding
ENSMUSG00000020566.14	1.05726	0.530498	Atp6v1c2	protein_coding
ENSMUSG00000034120.14	1.05716	0.536547	Srsf2	protein_coding
ENSMUSG00000021814.12	1.05682	0.539769	Anxa7	protein_coding
ENSMUSG00000032091.10	1.05664	0.534314	Tmprss4	protein_coding
ENSMUSG00000084111.4	1.05651	0.559418	Gm15710	processed_pseudogene
ENSMUSG00000073676.4	1.05648	0.540882	Hspe1	protein_coding
ENSMUSG00000030281.12	1.05542	0.564479	Il17rc	protein_coding
ENSMUSG00000029550.8	1.0546	0.556786	Sppl3	protein_coding
ENSMUSG00000027170.8	1.05449	0.553451	Eif3m	protein_coding
ENSMUSG00000022285.12	1.05429	0.597418	Ywhaz	protein_coding
ENSMUSG00000020850.10	1.05424	0.552713	Prpf8	protein_coding
ENSMUSG00000039648.10	1.05377	0.586914	Ccbl1	protein_coding
ENSMUSG00000015134.10	1.05372	0.592034	Aldh1a3	protein_coding
ENSMUSG00000002799.5	1.05346	0.565324	Jag2	protein_coding
ENSMUSG00000022391.11	1.05328	0.560948	Rangap1	protein_coding
ENSMUSG00000022283.10	1.05303	0.606424	Pabpc1	protein_coding
ENSMUSG00000058600.9	1.05287	0.579489	Rpl30	protein_coding
ENSMUSG00000040354.10	1.05268	0.571768	Mars	protein_coding
ENSMUSG00000021385.9	1.05265	0.591525	Ippk	protein_coding
ENSMUSG00000035247.11	1.05257	0.572954	Hectd1	protein_coding
ENSMUSG00000058135.8	1.05207	0.567016	Gstm1	protein_coding
ENSMUSG00000090877.3	1.05206	0.567964	Hspa1b	protein_coding
ENSMUSG00000022947.7	1.05205	0.591674	Cbr3	protein_coding
ENSMUSG00000028184.8	1.05104	0.581902	Adgrl2	protein_coding
ENSMUSG00000044894.10	1.05099	0.6077	Uqcrq	protein_coding
ENSMUSG00000021484.7	1.05076	0.584776	Lman2	protein_coding
ENSMUSG00000027566.10	1.05071	0.589407	Psma7	protein_coding
ENSMUSG00000049848.7	1.05052	0.584228	Ceacam19	protein_coding
ENSMUSG00000084416.3	1.05025	0.594224	Rpl10a-ps1	processed_pseudogene
ENSMUSG00000036111.7	1.05011	0.613966	Lmo1	protein_coding
ENSMUSG00000062554.7	1.05005	0.608548	Gm12751	processed_pseudogene
ENSMUSG00000066809.1	1.05004	0.613228	Gm10180	processed_pseudogene
ENSMUSG00000091376.1	1.04997	0.591299	Aadacl2	protein_coding
ENSMUSG00000071014.6	1.04978	0.602353	Ndufb6	protein_coding
ENSMUSG00000015839.6	1.04927	0.588532	Nfe2l2	protein_coding
ENSMUSG00000024486.5	1.04916	0.617598	Hbegf	protein_coding
ENSMUSG00000060636.9	1.04877	0.62062	Rpl35a	protein_coding
ENSMUSG00000015176.9	1.04811	0.605622	Nolc1	protein_coding
ENSMUSG00000026675.8	1.04799	0.60721	Hsd17b7	protein_coding
ENSMUSG00000008136.10	1.04795	0.636774	Fhl2	protein_coding
ENSMUSG00000039615.8	1.04787	0.605404	Stub1	protein_coding
ENSMUSG00000032279.10	1.04748	0.608168	Idh3a	protein_coding
ENSMUSG00000064647.1	1.04719	0.62565	Gm23301	snoRNA
ENSMUSG00000000787.8	1.04708	0.651332	Ddx3x	protein_coding
ENSMUSG00000032083.8	1.04667	0.651068	Apoa1	protein_coding
ENSMUSG00000067455.5	1.0463	0.647973	Hist1h4j	protein_coding
ENSMUSG00000032540.11	1.04596	0.614097	Abhd5	protein_coding
ENSMUSG00000059734.6	1.0451	0.620699	Ndufs8	protein_coding
ENSMUSG00000000743.8	1.04495	0.642997	Chmp1a	protein_coding
ENSMUSG00000022868.5	1.04491	0.662932	Ahsg	protein_coding
ENSMUSG00000041287.5	1.04484	0.649715	Sox15	protein_coding
ENSMUSG00000019659.4	1.04469	0.630944	Ccdc12	protein_coding
ENSMUSG00000034908.11	1.04413	0.625929	Sidt2	protein_coding
ENSMUSG00000042250.9	1.04372	0.661254	Pglyrp4	protein_coding
ENSMUSG00000049960.3	1.0437	0.648864	Mrps16	protein_coding
ENSMUSG00000029135.9	1.04353	0.632945	Fosl2	protein_coding
ENSMUSG00000044408.6	1.04326	0.635821	Sptssa	protein_coding
ENSMUSG00000018567.10	1.04272	0.637003	Gabarap	protein_coding
ENSMUSG00000000983.9	1.04258	0.676478	Wfdc18	protein_coding
ENSMUSG00000042079.9	1.04248	0.639932	Hnrnpf	protein_coding
ENSMUSG00000022443.12	1.0424	0.649974	Myh9	protein_coding
ENSMUSG00000028115.12	1.04238	0.644634	Bnipl	protein_coding
ENSMUSG00000001156.7	1.04219	0.651336	Mxd1	protein_coding
ENSMUSG00000020000.7	1.04211	0.643029	Moxd1	protein_coding
ENSMUSG00000037916.9	1.04179	0.647652	Ndufv1	protein_coding
ENSMUSG00000020411.2	1.04066	0.656853	Nipal4	protein_coding
ENSMUSG00000030057.11	1.04052	0.680168	Cnbp	protein_coding
ENSMUSG00000019849.10	1.04014	0.663036	Prep	protein_coding
ENSMUSG00000028860.9	1.04011	0.665522	Sytl1	protein_coding
ENSMUSG00000046865.6	1.0401	0.657302	Fbl	protein_coding
ENSMUSG00000041870.12	1.0398	0.661758	Ankrd13a	protein_coding
ENSMUSG00000041801.5	1.03978	0.672083	Phlda3	protein_coding
ENSMUSG00000035150.11	1.03963	0.664177	Eif2s3x	protein_coding
ENSMUSG00000065147.1	1.03945	0.685623	Snora31	snoRNA
ENSMUSG00000061048.7	1.03938	0.668624	Cdh3	protein_coding
ENSMUSG00000007836.6	1.03904	0.685797	Hnrnpa0	protein_coding
ENSMUSG00000012350.11	1.03902	0.671209	Ehf	protein_coding
ENSMUSG00000024767.7	1.03882	0.680481	Otub1	protein_coding
ENSMUSG00000044748.8	1.03882	0.68709	Defb1	protein_coding
ENSMUSG00000023832.9	1.03824	0.674791	Acat2	protein_coding
ENSMUSG00000093904.1	1.03808	0.693667	Tomm20	protein_coding
ENSMUSG00000038295.10	1.03799	0.679866	Atg9b	protein_coding
ENSMUSG00000031939.11	1.0379	0.678245	Taf1d	protein_coding
ENSMUSG00000057506.4	1.03787	0.69804	Bloc1s2	protein_coding
ENSMUSG00000062933.7	1.03765	0.704784	Gm10123	processed_pseudogene
ENSMUSG00000002014.8	1.03749	0.69384	Ssr4	protein_coding
ENSMUSG00000040188.9	1.03679	0.692226	Scamp2	protein_coding
ENSMUSG00000027423.11	1.03662	0.686881	Snx5	protein_coding
ENSMUSG00000001467.4	1.03648	0.686079	Cyp51	protein_coding
ENSMUSG00000036678.7	1.03626	0.706034	Aaas	protein_coding
ENSMUSG00000000399.7	1.03624	0.691318	Ndufa9	protein_coding
ENSMUSG00000028649.13	1.03621	0.688791	Macf1	protein_coding
ENSMUSG00000022962.10	1.03598	0.706364	Gart	protein_coding
ENSMUSG00000069270.5	1.0359	0.719442	Hist1h2ac	protein_coding
ENSMUSG00000018286.6	1.03563	0.692598	Psmb6	protein_coding
ENSMUSG00000047126.13	1.03517	0.700767	Cltc	protein_coding
ENSMUSG00000005973.6	1.03507	0.69711	Rcn1	protein_coding
ENSMUSG00000006728.8	1.03504	0.703705	Cdk4	protein_coding
ENSMUSG00000021215.10	1.03492	0.715509	Net1	protein_coding
ENSMUSG00000021996.12	1.03474	0.722319	Esd	protein_coding
ENSMUSG00000018707.9	1.03454	0.706372	Dync1h1	protein_coding
ENSMUSG00000025613.9	1.03448	0.70342	Cct8	protein_coding
ENSMUSG00000024942.12	1.03439	0.702574	Capn1	protein_coding
ENSMUSG00000095217.1	1.03417	0.70804	Hist1h2bn	protein_coding
ENSMUSG00000023905.10	1.03403	0.727694	Tnfrsf12a	protein_coding
ENSMUSG00000022557.10	1.03396	0.722702	Bop1	protein_coding
ENSMUSG00000022437.6	1.03391	0.714467	Samm50	protein_coding
ENSMUSG00000029621.10	1.03371	0.718255	Arpc1a	protein_coding
ENSMUSG00000019471.9	1.03364	0.708782	Cdc37	protein_coding
ENSMUSG00000021024.10	1.03351	0.710228	Psma6	protein_coding
ENSMUSG00000025085.12	1.03332	0.713678	Ablim1	protein_coding
ENSMUSG00000030751.13	1.03314	0.713805	Psma1	protein_coding
ENSMUSG00000013822.6	1.03307	0.716303	Elof1	protein_coding
ENSMUSG00000039367.9	1.03306	0.716398	Sec24c	protein_coding
ENSMUSG00000035235.8	1.03242	0.735503	Trim13	protein_coding
ENSMUSG00000023010.10	1.03227	0.724567	Tmbim6	protein_coding
ENSMUSG00000063480.7	1.03158	0.738356	Nhp2l1	protein_coding
ENSMUSG00000030298.6	1.03139	0.731339	Sec13	protein_coding
ENSMUSG00000053436.10	1.0307	0.741161	Mapk14	protein_coding
ENSMUSG00000050737.13	1.03042	0.74498	Ptges	protein_coding
ENSMUSG00000050708.10	1.03037	0.735396	Ftl1	protein_coding
ENSMUSG00000002147.14	1.03019	0.738978	Stat6	protein_coding
ENSMUSG00000006024.8	1.03012	0.745041	Napa	protein_coding
ENSMUSG00000020277.9	1.02972	0.760064	Pfkl	protein_coding
ENSMUSG00000040078.9	1.02935	0.762656	Gm9769	processed_pseudogene
ENSMUSG00000084319.3	1.02923	0.744804	Tpt1-ps3	processed_pseudogene
ENSMUSG00000005103.9	1.02913	0.754042	Wdr1	protein_coding
ENSMUSG00000018362.10	1.02909	0.758837	Kpna2	protein_coding
ENSMUSG00000005566.9	1.02838	0.756684	Trim28	protein_coding
ENSMUSG00000037577.8	1.02835	0.763624	Ephx3	protein_coding
ENSMUSG00000015112.11	1.02834	0.772705	Slc25a13	protein_coding
ENSMUSG00000031168.10	1.02809	0.767232	Ebp	protein_coding
ENSMUSG00000046157.9	1.02784	0.768553	Tmem229b	protein_coding
ENSMUSG00000026377.8	1.02768	0.764942	Nifk	protein_coding
ENSMUSG00000055302.5	1.02758	0.763684	Mrfap1	protein_coding
ENSMUSG00000001783.3	1.02717	0.765728	Rtcb	protein_coding
ENSMUSG00000064232.2	1.0271	0.7915	Gm5414	protein_coding
ENSMUSG00000020737.8	1.02688	0.774624	Hn1	protein_coding
ENSMUSG00000063065.9	1.02687	0.764506	Mapk3	protein_coding
ENSMUSG00000038733.9	1.02664	0.767845	Wdr26	protein_coding
ENSMUSG00000068823.6	1.02629	0.792771	Csde1	protein_coding
ENSMUSG00000027952.12	1.02613	0.771278	Pmvk	protein_coding
ENSMUSG00000030603.11	1.02607	0.772744	Psmc4	protein_coding
ENSMUSG00000068739.9	1.02598	0.771911	Sars	protein_coding
ENSMUSG00000053317.7	1.02586	0.794516	Sec61b	protein_coding
ENSMUSG00000020869.8	1.02573	0.776688	Lrrc59	protein_coding
ENSMUSG00000032193.8	1.0257	0.778683	Ldlr	protein_coding
ENSMUSG00000020741.13	1.02561	0.785767	Cluh	protein_coding
ENSMUSG00000024952.8	1.02531	0.786354	Rps6ka4	protein_coding
ENSMUSG00000034789.7	1.02529	0.778662	Rab24	protein_coding
ENSMUSG00000087775.1	1.02521	0.797298	Rprl2	ribozyme
ENSMUSG00000028843.8	1.02502	0.804804	Sh3bgrl3	protein_coding
ENSMUSG00000020152.7	1.02477	0.782262	Actr2	protein_coding
ENSMUSG00000020538.11	1.02474	0.792837	Srebf1	protein_coding
ENSMUSG00000058355.6	1.02447	0.78618	Abce1	protein_coding
ENSMUSG00000034926.3	1.02441	0.806443	Dhcr24	protein_coding
ENSMUSG00000040447.11	1.024	0.794412	Spns2	protein_coding
ENSMUSG00000030220.9	1.02395	0.789392	Arhgdib	protein_coding
ENSMUSG00000041740.12	1.02283	0.803402	Rnf10	protein_coding
ENSMUSG00000050463.8	1.02283	0.798625	Krt78	protein_coding
ENSMUSG00000024875.4	1.02267	0.814152	Yif1a	protein_coding
ENSMUSG00000005625.11	1.02259	0.802582	Psmd4	protein_coding
ENSMUSG00000024841.7	1.02224	0.817361	Eif1ad	protein_coding
ENSMUSG00000093930.1	1.02207	0.839016	Hmgcs1	protein_coding
ENSMUSG00000059316.2	1.02171	0.808262	Slc27a4	protein_coding
ENSMUSG00000062683.7	1.02164	0.816312	Atp5g2	protein_coding
ENSMUSG00000004771.8	1.02108	0.813779	Rab11a	protein_coding
ENSMUSG00000084277.1	1.02099	0.834004	Gm11702	processed_pseudogene
ENSMUSG00000013701.8	1.02074	0.822989	Timm23	protein_coding
ENSMUSG00000019818.11	1.02069	0.816924	Cd164	protein_coding
ENSMUSG00000030082.10	1.02064	0.821004	Sec61a1	protein_coding
ENSMUSG00000079013.2	1.02053	0.838635	Serpina3j	protein_coding
ENSMUSG00000024576.10	1.02026	0.825042	Csnk1a1	protein_coding
ENSMUSG00000094411.1	1.02001	0.843744	Snord16a	snoRNA
ENSMUSG00000103588.1	1.01946	0.846431	Gm18445	unprocessed_pseudogene
ENSMUSG00000028896.9	1.01876	0.849207	Rcc1	protein_coding
ENSMUSG00000067219.5	1.01856	0.847613	Nipal1	protein_coding
ENSMUSG00000052429.13	1.01852	0.845847	Prmt1	protein_coding
ENSMUSG00000037706.12	1.01839	0.837425	Cd81	protein_coding
ENSMUSG00000061479.11	1.01834	0.847418	Snrpa	protein_coding
ENSMUSG00000054766.9	1.01828	0.842396	Set	protein_coding
ENSMUSG00000006740.9	1.01808	0.841725	Kif5b	protein_coding
ENSMUSG00000027376.11	1.01754	0.846015	Prom2	protein_coding
ENSMUSG00000030357.6	1.01738	0.846055	Fkbp4	protein_coding
ENSMUSG00000070348.4	1.01722	0.848199	Ccnd1	protein_coding
ENSMUSG00000017831.7	1.0172	0.847173	Rab5a	protein_coding
ENSMUSG00000032612.10	1.01685	0.856112	Usp4	protein_coding
ENSMUSG00000036529.13	1.01675	0.857047	Sbf1	protein_coding
ENSMUSG00000031785.11	1.01674	0.851642	Adgrg1	protein_coding
ENSMUSG00000064563.1	1.01646	0.861541	Snora7a	snoRNA
ENSMUSG00000047501.2	1.0164	0.856495	Cldn4	protein_coding
ENSMUSG00000024571.10	1.01632	0.86514	Gm16286	protein_coding
ENSMUSG00000021823.9	1.01625	0.856176	Vcl	protein_coding
ENSMUSG00000041645.9	1.01608	0.858687	Ddx24	protein_coding
ENSMUSG00000030127.11	1.01592	0.864285	Cops7a	protein_coding
ENSMUSG00000016528.6	1.01574	0.863567	Mapkapk2	protein_coding
ENSMUSG00000041057.9	1.01573	0.86001	Wdr43	protein_coding
ENSMUSG00000033335.13	1.01557	0.8625	Dnm2	protein_coding
ENSMUSG00000022297.10	1.01532	0.866634	Fzd6	protein_coding
ENSMUSG00000087819.1	1.01524	0.867031	Gm25117	snoRNA
ENSMUSG00000026923.11	1.01512	0.867936	Notch1	protein_coding
ENSMUSG00000030062.6	1.01479	0.868541	Rpn1	protein_coding
ENSMUSG00000063021.3	1.01434	0.89029	Hist1h2ak	protein_coding
ENSMUSG00000003299.9	1.01408	0.882037	Mrpl4	protein_coding
ENSMUSG00000021037.6	1.01347	0.879724	Ahsa1	protein_coding
ENSMUSG00000030435.11	1.01347	0.879742	U2af2	protein_coding
ENSMUSG00000040471.13	1.01317	0.892245	Ggt6	protein_coding
ENSMUSG00000030800.9	1.01271	0.889507	Prss8	protein_coding
ENSMUSG00000029859.4	1.01268	0.886643	Epha1	protein_coding
ENSMUSG00000078485.2	1.01267	0.89063	Plekhn1	protein_coding
ENSMUSG00000032002.9	1.01264	0.889002	Dcun1d5	protein_coding
ENSMUSG00000038267.10	1.01261	0.892876	Slc22a23	protein_coding
ENSMUSG00000026238.10	1.0122	0.93573	Ptma	protein_coding
ENSMUSG00000025868.6	1.01214	0.892391	Higd2a	protein_coding
ENSMUSG00000020358.13	1.01201	0.898865	Hnrnpab	protein_coding
ENSMUSG00000044986.8	1.01189	0.904914	Tst	protein_coding
ENSMUSG00000032299.9	1.01184	0.902469	Commd4	protein_coding
ENSMUSG00000042043.5	1.01173	0.895321	Tbca	protein_coding
ENSMUSG00000041084.7	1.01153	0.89696	Ostc	protein_coding
ENSMUSG00000022565.11	1.01142	0.898506	Plec	protein_coding
ENSMUSG00000039782.10	1.0114	0.899267	Cpeb2	protein_coding
ENSMUSG00000074886.6	1.01127	0.905401	Grk6	protein_coding
ENSMUSG00000029390.9	1.0112	0.900143	Tmed2	protein_coding
ENSMUSG00000022744.8	1.011	0.90559	Cldnd1	protein_coding
ENSMUSG00000001025.4	1.01088	0.919327	S100a6	protein_coding
ENSMUSG00000057440.7	1.01082	0.907149	Mpp7	protein_coding
ENSMUSG00000020671.8	1.01065	0.908103	Rab10	protein_coding
ENSMUSG00000025439.4	1.01034	0.910022	Clns1a	protein_coding
ENSMUSG00000022450.5	1.01014	0.911758	Ndufa6	protein_coding
ENSMUSG00000027131.3	1.01014	0.910591	Emc4	protein_coding
ENSMUSG00000068740.9	1.00997	0.912821	Celsr2	protein_coding
ENSMUSG00000024870.5	1.0099	0.912788	Rab1b	protein_coding
ENSMUSG00000039105.6	1.00951	0.914864	Atp6v1g1	protein_coding
ENSMUSG00000062981.4	1.00846	0.924333	Mrpl42	protein_coding
ENSMUSG00000054452.9	1.00805	0.928559	Aes	protein_coding
ENSMUSG00000020423.6	1.00746	0.935026	Btg2	protein_coding
ENSMUSG00000069300.3	1.00738	0.940877	Hist1h2bj	protein_coding
ENSMUSG00000020440.9	1.00732	0.934718	Arf5	protein_coding
ENSMUSG00000087679.2	1.00719	0.940062	C330006A16Rik	lincRNA
ENSMUSG00000029321.1	1.00705	0.942702	Slc10a6	protein_coding
ENSMUSG00000038429.6	1.00703	0.940014	Usp5	protein_coding
ENSMUSG00000026234.8	1.00675	0.941265	Ncl	protein_coding
ENSMUSG00000049124.3	1.00653	0.946649	Gm8186	protein_coding
ENSMUSG00000031691.9	1.00644	0.942865	Tnpo2	protein_coding
ENSMUSG00000031098.13	1.00623	0.950649	Syt8	protein_coding
ENSMUSG00000050108.8	1.00613	0.944923	Bpifc	protein_coding
ENSMUSG00000031075.13	1.0055	0.951259	Ano1	protein_coding
ENSMUSG00000041845.6	1.0054	0.955724	Rhod	protein_coding
ENSMUSG00000102829.1	1.00528	0.960887	Flg	protein_coding
ENSMUSG00000052151.7	1.00523	0.956122	Ppap2c	protein_coding
ENSMUSG00000021203.11	1.00517	0.957286	Otub2	protein_coding
ENSMUSG00000021477.8	1.00512	0.961944	Ctsl	protein_coding
ENSMUSG00000003309.9	1.00476	0.958347	Ap1m2	protein_coding
ENSMUSG00000047547.10	1.00466	0.958062	Cltb	protein_coding
ENSMUSG00000052180.10	1.00447	0.964477	Serpinb6c	protein_coding
ENSMUSG00000034993.7	1.00436	0.960715	Vat1	protein_coding
ENSMUSG00000020706.9	1.00434	0.962039	Ftsj3	protein_coding
ENSMUSG00000000532.10	1.00432	0.962491	Acvr1b	protein_coding
ENSMUSG00000025359.9	1.00416	0.96574	Pmel	protein_coding
ENSMUSG00000024091.8	1.00412	0.963153	Vapa	protein_coding
ENSMUSG00000050762.5	1.00384	0.967356	Prss27	protein_coding
ENSMUSG00000036180.10	1.0038	0.966269	Gatad2a	protein_coding
ENSMUSG00000035242.11	1.00377	0.966492	Oaz1	protein_coding
ENSMUSG00000035215.8	1.00377	0.968104	Lsm7	protein_coding
ENSMUSG00000035498.9	1.0033	0.972138	Cdcp1	protein_coding
ENSMUSG00000029713.11	1.00253	0.978095	Gnb2	protein_coding
ENSMUSG00000057738.9	1.0024	0.978624	Sptan1	protein_coding
ENSMUSG00000027642.11	1.00238	0.978661	Rpn2	protein_coding
ENSMUSG00000031862.10	1.00201	0.982751	Atp13a1	protein_coding
ENSMUSG00000038776.9	1.00197	0.982409	Ephx1	protein_coding
ENSMUSG00000036478.7	1.00181	0.983675	Btg1	protein_coding
ENSMUSG00000020022.12	1.00163	0.985271	Ndufa12	protein_coding
ENSMUSG00000014077.9	1.0014	0.987805	Chp1	protein_coding
ENSMUSG00000020097.10	1.00129	0.988492	Sgpl1	protein_coding
ENSMUSG00000026473.11	1.0012	0.99086	Glul	protein_coding
ENSMUSG00000052192.5	1.00116	0.989972	Gm5963	processed_pseudogene
ENSMUSG00000035960.9	1.00103	0.990843	Apex1	protein_coding
ENSMUSG00000058126.6	1.00081	0.993331	Tpm3-rs7	protein_coding
ENSMUSG00000046598.10	1.00076	0.993782	Bdh1	protein_coding
ENSMUSG00000004100.7	1.00076	0.993762	Ppan	protein_coding
ENSMUSG00000078202.3	1.00068	0.994014	Nrarp	protein_coding
ENSMUSG00000064731.1	1.00046	0.996042	Snord45b	snoRNA
ENSMUSG00000064844.1	1.00046	0.996006	Gm26202	snoRNA
ENSMUSG00000025147.6	1.00039	0.996622	Mob2	protein_coding
ENSMUSG00000029036.14	-1.00091	0.99245	Atad3a	protein_coding
ENSMUSG00000022365.5	-1.00093	0.992189	Derl1	protein_coding
ENSMUSG00000035890.8	-1.00096	0.991583	Rnf126	protein_coding
ENSMUSG00000032115.9	-1.001	0.991464	Hyou1	protein_coding
ENSMUSG00000038151.8	-1.001	0.991414	Prdm1	protein_coding
ENSMUSG00000001435.10	-1.00135	0.988426	Col18a1	protein_coding
ENSMUSG00000023972.9	-1.0015	0.987012	Ptk7	protein_coding
ENSMUSG00000020484.14	-1.00161	0.985575	Xbp1	protein_coding
ENSMUSG00000096232.1	-1.00262	0.977192	0610012G03Rik	pseudogene
ENSMUSG00000033295.9	-1.00267	0.976051	Ptprf	protein_coding
ENSMUSG00000033499.9	-1.00268	0.976397	Larp4b	protein_coding
ENSMUSG00000021218.9	-1.00281	0.977233	Gdi2	protein_coding
ENSMUSG00000042462.4	-1.00281	0.976762	Dctpp1	protein_coding
ENSMUSG00000035861.6	-1.00364	0.971541	Tmprss11b	protein_coding
ENSMUSG00000007411.11	-1.00391	0.965469	Mark3	protein_coding
ENSMUSG00000027399.1	-1.00424	0.965154	Il1a	protein_coding
ENSMUSG00000026341.12	-1.00427	0.961878	Actr3	protein_coding
ENSMUSG00000027333.14	-1.00433	0.964303	Smox	protein_coding
ENSMUSG00000014956.11	-1.00524	0.952799	Ppp1cb	protein_coding
ENSMUSG00000068328.7	-1.00532	0.952622	Aup1	protein_coding
ENSMUSG00000097850.2	-1.00544	0.952432	4631405K08Rik	lincRNA
ENSMUSG00000079562.3	-1.00547	0.952377	Maea	protein_coding
ENSMUSG00000100078.1	-1.00559	0.953695	Gm6170	processed_pseudogene
ENSMUSG00000056078.5	-1.00611	0.945074	Lipm	protein_coding
ENSMUSG00000027133.3	-1.00647	0.946393	Nop10	protein_coding
ENSMUSG00000041438.7	-1.0066	0.943904	Cirh1a	protein_coding
ENSMUSG00000041939.10	-1.00681	0.942781	Mvk	protein_coding
ENSMUSG00000055762.11	-1.00698	0.939559	Eef1d	protein_coding
ENSMUSG00000007670.9	-1.00702	0.939526	Khsrp	protein_coding
ENSMUSG00000072845.2	-1.00712	0.944501	Tmprss11a	protein_coding
ENSMUSG00000056209.7	-1.00725	0.940043	Npm3	protein_coding
ENSMUSG00000041028.11	-1.00749	0.934073	Ghitm	protein_coding
ENSMUSG00000019173.7	-1.00752	0.932487	Rab5c	protein_coding
ENSMUSG00000030533.11	-1.00773	0.931948	Unc45a	protein_coding
ENSMUSG00000021102.3	-1.00782	0.932334	Glrx5	protein_coding
ENSMUSG00000045027.6	-1.00809	0.934821	Prss22	protein_coding
ENSMUSG00000044646.10	-1.00848	0.9313	Zbtb7c	protein_coding
ENSMUSG00000019428.12	-1.00881	0.924762	Fkbp8	protein_coding
ENSMUSG00000055681.10	-1.00901	0.923851	Cope	protein_coding
ENSMUSG00000031708.11	-1.00904	0.930276	Tecr	protein_coding
ENSMUSG00000031827.8	-1.00923	0.921938	Cotl1	protein_coding
ENSMUSG00000029063.12	-1.00925	0.919283	Nadk	protein_coding
ENSMUSG00000052997.11	-1.00933	0.917725	Uba2	protein_coding
ENSMUSG00000060739.7	-1.00956	0.914232	Nsa2	protein_coding
ENSMUSG00000103593.1	-1.00959	0.914206	Gm37352	TEC
ENSMUSG00000097195.4	-1.00986	0.914998	Snhg5	processed_transcript
ENSMUSG00000046971.7	-1.01044	0.90635	Pla2g4f	protein_coding
ENSMUSG00000034858.11	-1.01047	0.907432	Fam214a	protein_coding
ENSMUSG00000029617.9	-1.01054	0.908434	Ccz1	protein_coding
ENSMUSG00000068889.1	-1.01062	0.910527	Lce1e	protein_coding
ENSMUSG00000058704.7	-1.01066	0.905267	Memo1	protein_coding
ENSMUSG00000069188.5	-1.0108	0.911612	Gm13192	processed_pseudogene
ENSMUSG00000034930.11	-1.01094	0.909737	Rtkn	protein_coding
ENSMUSG00000063884.4	-1.01096	0.905055	Ptcd3	protein_coding
ENSMUSG00000021131.9	-1.01101	0.906719	Erh	protein_coding
ENSMUSG00000027925.2	-1.0111	0.913755	Sprr2j-ps	protein_coding
ENSMUSG00000016921.10	-1.01127	0.898985	Srsf6	protein_coding
ENSMUSG00000053746.8	-1.01148	0.908033	Ptrh1	protein_coding
ENSMUSG00000029642.7	-1.01168	0.902464	Polr1d	protein_coding
ENSMUSG00000098813.1	-1.01225	0.902068	Gm27326	snoRNA
ENSMUSG00000042524.9	-1.01226	0.89216	Sun2	protein_coding
ENSMUSG00000028655.7	-1.01231	0.900674	Mfsd2a	protein_coding
ENSMUSG00000054537.8	-1.01235	0.900507	Tmprss11e	protein_coding
ENSMUSG00000057963.5	-1.01264	0.899394	Itpk1	protein_coding
ENSMUSG00000029066.8	-1.01273	0.893494	Mrpl20	protein_coding
ENSMUSG00000005968.10	-1.01285	0.885043	Tuft1	protein_coding
ENSMUSG00000044502.12	-1.01289	0.889809	Bod1	protein_coding
ENSMUSG00000037999.11	-1.0129	0.8857	Arap2	protein_coding
ENSMUSG00000056724.10	-1.01313	0.892242	Nbeal2	protein_coding
ENSMUSG00000005125.8	-1.01319	0.88542	Ndrg1	protein_coding
ENSMUSG00000001542.6	-1.01324	0.882903	Ell2	protein_coding
ENSMUSG00000052337.11	-1.01331	0.882636	Immt	protein_coding
ENSMUSG00000028779.12	-1.01338	0.890826	Pef1	protein_coding
ENSMUSG00000049299.10	-1.0139	0.882953	Trappc1	protein_coding
ENSMUSG00000010048.6	-1.01393	0.88743	Ifrd2	protein_coding
ENSMUSG00000021807.5	-1.01394	0.875575	2700060E02Rik	protein_coding
ENSMUSG00000038014.7	-1.01395	0.878351	Fam120a	protein_coding
ENSMUSG00000028670.10	-1.01416	0.885434	Lypla2	protein_coding
ENSMUSG00000038975.10	-1.01417	0.873354	Rabggtb	protein_coding
ENSMUSG00000060012.7	-1.01431	0.87385	Kif13b	protein_coding
ENSMUSG00000004849.10	-1.01454	0.881434	Ap1s1	protein_coding
ENSMUSG00000024158.13	-1.01465	0.876463	Hagh	protein_coding
ENSMUSG00000002658.9	-1.01504	0.866579	Gtf2f1	protein_coding
ENSMUSG00000021831.8	-1.01514	0.872449	Ero1l	protein_coding
ENSMUSG00000025064.10	-1.01536	0.887993	Col17a1	protein_coding
ENSMUSG00000022536.9	-1.01545	0.862234	Glyr1	protein_coding
ENSMUSG00000052833.8	-1.01549	0.863899	Sae1	protein_coding
ENSMUSG00000037278.9	-1.01558	0.866532	Tmem97	protein_coding
ENSMUSG00000008475.9	-1.01564	0.861959	Arpc5	protein_coding
ENSMUSG00000040154.7	-1.01616	0.863627	Wfdc5	protein_coding
ENSMUSG00000042225.3	-1.01616	0.859073	Ammecr1	protein_coding
ENSMUSG00000015093.11	-1.01665	0.853203	Clic3	protein_coding
ENSMUSG00000006699.13	-1.01673	0.854029	Cdc42	protein_coding
ENSMUSG00000041168.9	-1.01693	0.852849	Lonp1	protein_coding
ENSMUSG00000077614.1	-1.0172	0.863245	Gm25500	snoRNA
ENSMUSG00000042510.7	-1.01725	0.85004	AA986860	protein_coding
ENSMUSG00000008035.8	-1.01735	0.848522	Mid1ip1	protein_coding
ENSMUSG00000020149.13	-1.01738	0.846151	Rab1	protein_coding
ENSMUSG00000025132.9	-1.01748	0.844427	Arhgdia	protein_coding
ENSMUSG00000003873.10	-1.01754	0.855959	Bax	protein_coding
ENSMUSG00000020476.10	-1.01756	0.843834	Dbnl	protein_coding
ENSMUSG00000046056.10	-1.01783	0.885734	Sbsn	protein_coding
ENSMUSG00000005410.5	-1.01817	0.849232	Mcm5	protein_coding
ENSMUSG00000026914.11	-1.01827	0.83882	Psmd14	protein_coding
ENSMUSG00000005161.11	-1.01857	0.834779	Prdx2	protein_coding
ENSMUSG00000004393.6	-1.01879	0.847889	Ddx56	protein_coding
ENSMUSG00000020219.6	-1.01901	0.843201	Timm13	protein_coding
ENSMUSG00000030703.7	-1.01917	0.83745	Gdpd3	protein_coding
ENSMUSG00000003380.10	-1.0192	0.840503	Rabac1	protein_coding
ENSMUSG00000030978.9	-1.01929	0.832238	Rrm1	protein_coding
ENSMUSG00000003346.10	-1.01939	0.844399	Abhd17a	protein_coding
ENSMUSG00000038146.7	-1.01966	0.837745	Notch3	protein_coding
ENSMUSG00000016257.11	-1.01969	0.826782	Slmo2	protein_coding
ENSMUSG00000024194.11	-1.01973	0.830943	Cuta	protein_coding
ENSMUSG00000021116.9	-1.01974	0.828499	Eif2s1	protein_coding
ENSMUSG00000025204.6	-1.01978	0.840707	Ndufb8	protein_coding
ENSMUSG00000057531.9	-1.01988	0.831454	Dtnbp1	protein_coding
ENSMUSG00000101795.2	-1.01992	0.831265	Gm5835	processed_pseudogene
ENSMUSG00000024966.8	-1.01998	0.822989	Stip1	protein_coding
ENSMUSG00000006154.9	-1.02036	0.819281	Eps8l1	protein_coding
ENSMUSG00000022477.8	-1.02049	0.818597	Aco2	protein_coding
ENSMUSG00000067150.5	-1.02056	0.823374	Xpo5	protein_coding
ENSMUSG00000056214.8	-1.0206	0.822156	Pard6g	protein_coding
ENSMUSG00000084128.6	-1.02063	0.817312	Esrp2	protein_coding
ENSMUSG00000056820.6	-1.02083	0.819524	Tsnax	protein_coding
ENSMUSG00000015846.10	-1.02084	0.815229	Rxra	protein_coding
ENSMUSG00000063882.8	-1.02087	0.822253	Uqcrh	protein_coding
ENSMUSG00000090553.4	-1.02108	0.827526	Snrpe	protein_coding
ENSMUSG00000031403.10	-1.02116	0.821213	Dkc1	protein_coding
ENSMUSG00000001416.9	-1.02152	0.817539	Cct3	protein_coding
ENSMUSG00000078180.3	-1.02164	0.82057	Gm20900	processed_pseudogene
ENSMUSG00000070063.1	-1.02231	0.818595	Snora33	snoRNA
ENSMUSG00000002524.11	-1.02247	0.802691	Puf60	protein_coding
ENSMUSG00000071537.3	-1.02253	0.819442	Klrg2	protein_coding
ENSMUSG00000053560.4	-1.02255	0.814777	Ier2	protein_coding
ENSMUSG00000023348.10	-1.02256	0.815133	Trip6	protein_coding
ENSMUSG00000074625.6	-1.02289	0.811175	Arhgap40	protein_coding
ENSMUSG00000025162.13	-1.02305	0.802684	Csnk1d	protein_coding
ENSMUSG00000039183.5	-1.02338	0.810206	Nubp2	protein_coding
ENSMUSG00000022178.10	-1.02346	0.799328	Ajuba	protein_coding
ENSMUSG00000009013.4	-1.02357	0.797084	Dynll1	protein_coding
ENSMUSG00000032314.10	-1.02362	0.793904	Etfa	protein_coding
ENSMUSG00000056708.5	-1.02383	0.806919	Ier5	protein_coding
ENSMUSG00000020116.7	-1.02393	0.804291	Pno1	protein_coding
ENSMUSG00000033268.8	-1.02413	0.810457	Duox1	protein_coding
ENSMUSG00000024644.12	-1.02426	0.794396	Cndp2	protein_coding
ENSMUSG00000037331.11	-1.02441	0.784608	Larp1	protein_coding
ENSMUSG00000019432.11	-1.02453	0.786141	Ddx39b	protein_coding
ENSMUSG00000065599.1	-1.02463	0.803394	Mir23b	miRNA
ENSMUSG00000093565.1	-1.02508	0.802591	Rab26os	antisense
ENSMUSG00000028382.11	-1.02521	0.784869	Ptbp3	protein_coding
ENSMUSG00000021242.8	-1.02532	0.78542	Npc2	protein_coding
ENSMUSG00000031299.10	-1.02571	0.773502	Pdha1	protein_coding
ENSMUSG00000020720.9	-1.02586	0.77625	Psmd12	protein_coding
ENSMUSG00000054215.2	-1.02594	0.802774	Sprr2k	protein_coding
ENSMUSG00000040728.11	-1.02607	0.775347	Esrp1	protein_coding
ENSMUSG00000030286.5	-1.02617	0.775033	Emc3	protein_coding
ENSMUSG00000020349.4	-1.0264	0.768402	Ppp2ca	protein_coding
ENSMUSG00000035621.9	-1.02645	0.772505	Midn	protein_coding
ENSMUSG00000018293.4	-1.02674	0.774672	Pfn1	protein_coding
ENSMUSG00000019054.9	-1.02689	0.773084	Fis1	protein_coding
ENSMUSG00000025650.8	-1.02691	0.775894	Col7a1	protein_coding
ENSMUSG00000032231.10	-1.02699	0.789091	Anxa2	protein_coding
ENSMUSG00000019866.9	-1.02726	0.761562	Aim1	protein_coding
ENSMUSG00000022682.7	-1.02752	0.764394	Rrn3	protein_coding
ENSMUSG00000071662.3	-1.02754	0.771249	Polr2g	protein_coding
ENSMUSG00000030688.10	-1.02765	0.773407	Stard10	protein_coding
ENSMUSG00000024312.9	-1.028	0.766146	Wdr46	protein_coding
ENSMUSG00000001473.6	-1.02849	0.763427	Tubb6	protein_coding
ENSMUSG00000069919.7	-1.02852	0.77598	Hba-a1	protein_coding
ENSMUSG00000035095.11	-1.02859	0.771809	Fam167a	protein_coding
ENSMUSG00000036026.11	-1.02895	0.758008	Tmem63b	protein_coding
ENSMUSG00000021108.13	-1.02897	0.755949	Prkch	protein_coding
ENSMUSG00000018171.5	-1.02922	0.754887	Vmp1	protein_coding
ENSMUSG00000062611.4	-1.02925	0.768201	Rps3a2	processed_pseudogene
ENSMUSG00000005575.11	-1.02947	0.750238	Ube2m	protein_coding
ENSMUSG00000030793.3	-1.02998	0.746865	Pycard	protein_coding
ENSMUSG00000001445.6	-1.03013	0.758038	Mrpl10	protein_coding
ENSMUSG00000041852.10	-1.03016	0.73708	Tcf20	protein_coding
ENSMUSG00000079197.6	-1.03046	0.741913	Psme2	protein_coding
ENSMUSG00000036856.4	-1.03051	0.750003	Wnt4	protein_coding
ENSMUSG00000074647.3	-1.03056	0.744227	Fam83c	protein_coding
ENSMUSG00000027276.7	-1.03063	0.732354	Jag1	protein_coding
ENSMUSG00000022742.5	-1.03094	0.739393	Cpox	protein_coding
ENSMUSG00000092341.2	-1.03099	0.886718	Malat1	lincRNA
ENSMUSG00000038299.11	-1.03099	0.740968	Wdr36	protein_coding
ENSMUSG00000029482.3	-1.03119	0.741769	Aacs	protein_coding
ENSMUSG00000027315.9	-1.03121	0.72938	Spint1	protein_coding
ENSMUSG00000064612.2	-1.03122	0.762463	Gm26457	snoRNA
ENSMUSG00000065097.1	-1.03178	0.754108	Snora16a	snoRNA
ENSMUSG00000001729.10	-1.03198	0.724636	Akt1	protein_coding
ENSMUSG00000046402.10	-1.03205	0.742399	Rbp1	protein_coding
ENSMUSG00000028494.8	-1.03213	0.730444	Plin2	protein_coding
ENSMUSG00000097188.1	-1.03229	0.737665	NA	NA
ENSMUSG00000026603.9	-1.0323	0.742452	Smyd2	protein_coding
ENSMUSG00000036371.4	-1.0323	0.742106	Serbp1	protein_coding
ENSMUSG00000048938.8	-1.03231	0.7449	Nr1h5	protein_coding
ENSMUSG00000068744.8	-1.03237	0.746307	Psrc1	protein_coding
ENSMUSG00000024774.11	-1.03241	0.7419	Ankrd22	protein_coding
ENSMUSG00000030341.13	-1.03253	0.7168	Tnfrsf1a	protein_coding
ENSMUSG00000020361.9	-1.03261	0.716395	Hspa4	protein_coding
ENSMUSG00000062963.6	-1.03299	0.738267	Ufc1	protein_coding
ENSMUSG00000024785.6	-1.033	0.739502	Rcl1	protein_coding
ENSMUSG00000006378.9	-1.03316	0.73959	Gcat	protein_coding
ENSMUSG00000002546.12	-1.03331	0.712812	Golga2	protein_coding
ENSMUSG00000027573.7	-1.03345	0.711083	Gid8	protein_coding
ENSMUSG00000003534.13	-1.03377	0.715367	Ddr1	protein_coding
ENSMUSG00000030835.6	-1.03397	0.718081	Nomo1	protein_coding
ENSMUSG00000029068.12	-1.03414	0.710002	Ccnl2	protein_coding
ENSMUSG00000046711.11	-1.03422	0.716795	Hmga1	protein_coding
ENSMUSG00000046546.3	-1.03435	0.730074	Fam43a	protein_coding
ENSMUSG00000021243.10	-1.0344	0.71378	Fcf1	protein_coding
ENSMUSG00000030556.8	-1.03462	0.706017	Lrrc28	protein_coding
ENSMUSG00000027002.9	-1.03475	0.710243	Nckap1	protein_coding
ENSMUSG00000039067.4	-1.03479	0.700865	Psmd7	protein_coding
ENSMUSG00000024097.10	-1.03487	0.705845	Srsf7	protein_coding
ENSMUSG00000029649.7	-1.03496	0.704012	Pomp	protein_coding
ENSMUSG00000025580.11	-1.03523	0.702238	Eif4a3	protein_coding
ENSMUSG00000086290.4	-1.03531	0.720501	Snhg12	lincRNA
ENSMUSG00000035674.9	-1.03533	0.701697	Ndufa3	protein_coding
ENSMUSG00000064397.1	-1.03536	0.693518	Gm23624	misc_RNA
ENSMUSG00000025503.4	-1.03537	0.698973	Taldo1	protein_coding
ENSMUSG00000035673.9	-1.03545	0.698058	Sbno2	protein_coding
ENSMUSG00000025885.14	-1.03594	0.713636	Myo5b	protein_coding
ENSMUSG00000024527.9	-1.03606	0.703714	Afg3l2	protein_coding
ENSMUSG00000074183.3	-1.03616	0.727689	Gsta1	protein_coding
ENSMUSG00000092281.1	-1.0363	0.686482	Hmgb1-ps7	processed_pseudogene
ENSMUSG00000010307.5	-1.03632	0.710475	Tmem86a	protein_coding
ENSMUSG00000035027.13	-1.03658	0.709739	Map2k2	protein_coding
ENSMUSG00000022546.4	-1.03677	0.699692	Gpt	protein_coding
ENSMUSG00000024853.9	-1.03679	0.68914	Sf3b2	protein_coding
ENSMUSG00000060904.10	-1.03682	0.684944	Arl1	protein_coding
ENSMUSG00000001687.11	-1.03692	0.681439	Ubl3	protein_coding
ENSMUSG00000065546.1	-1.03705	0.720712	Mir196a-1	miRNA
ENSMUSG00000019558.10	-1.03718	0.679912	Slc6a8	protein_coding
ENSMUSG00000034220.7	-1.03718	0.706335	Gpc1	protein_coding
ENSMUSG00000031751.9	-1.03732	0.69086	Amfr	protein_coding
ENSMUSG00000027502.7	-1.03737	0.689067	Rtfdc1	protein_coding
ENSMUSG00000027397.10	-1.03742	0.710222	Slc20a1	protein_coding
ENSMUSG00000074748.3	-1.03744	0.689693	Atxn7l3b	protein_coding
ENSMUSG00000042035.7	-1.03772	0.69548	Igsf3	protein_coding
ENSMUSG00000030884.7	-1.03777	0.674518	Uqcrc2	protein_coding
ENSMUSG00000032777.8	-1.03785	0.690654	Gtf3c1	protein_coding
ENSMUSG00000063888.6	-1.03785	0.688975	Rpl7l1	protein_coding
ENSMUSG00000027433.5	-1.03788	0.673593	Xrn2	protein_coding
ENSMUSG00000032437.9	-1.03789	0.673466	Stt3b	protein_coding
ENSMUSG00000059119.8	-1.0379	0.67483	Nap1l4	protein_coding
ENSMUSG00000020471.7	-1.03792	0.701863	Pold2	protein_coding
ENSMUSG00000038759.11	-1.03795	0.691537	Nup205	protein_coding
ENSMUSG00000002981.9	-1.03815	0.679338	Clptm1	protein_coding
ENSMUSG00000022089.8	-1.0385	0.678086	Bin3	protein_coding
ENSMUSG00000041130.9	-1.03854	0.685166	Zfp598	protein_coding
ENSMUSG00000020153.10	-1.03855	0.688197	Ndufs7	protein_coding
ENSMUSG00000030560.12	-1.03863	0.675435	Ctsc	protein_coding
ENSMUSG00000030245.10	-1.0389	0.692239	Golt1b	protein_coding
ENSMUSG00000019969.9	-1.03894	0.665017	Psen1	protein_coding
ENSMUSG00000092586.4	-1.0392	0.707386	Ly6g6c	protein_coding
ENSMUSG00000027068.6	-1.03931	0.68189	Dhrs9	protein_coding
ENSMUSG00000021737.3	-1.03942	0.669557	Psmd6	protein_coding
ENSMUSG00000064387.1	-1.03959	0.700451	Snora73a	snoRNA
ENSMUSG00000050410.11	-1.03964	0.692714	Tcf19	protein_coding
ENSMUSG00000039050.8	-1.03966	0.671276	Osbpl2	protein_coding
ENSMUSG00000003200.9	-1.03971	0.6739	Sh3gl1	protein_coding
ENSMUSG00000000346.8	-1.03977	0.658559	Dazap2	protein_coding
ENSMUSG00000029147.7	-1.03993	0.659902	Ppm1g	protein_coding
ENSMUSG00000026229.13	-1.04039	0.665923	Psmd1	protein_coding
ENSMUSG00000021200.10	-1.04044	0.685752	Asb2	protein_coding
ENSMUSG00000067847.9	-1.04051	0.675311	Romo1	protein_coding
ENSMUSG00000021822.2	-1.04052	0.664736	Plau	protein_coding
ENSMUSG00000028430.10	-1.04056	0.682236	Nol6	protein_coding
ENSMUSG00000049553.9	-1.04066	0.677332	Polr1a	protein_coding
ENSMUSG00000061988.3	-1.04085	0.698172	Rpl10a-ps2	processed_pseudogene
ENSMUSG00000028618.7	-1.041	0.649184	Tmem59	protein_coding
ENSMUSG00000024181.8	-1.04113	0.674799	Mrpl28	protein_coding
ENSMUSG00000098973.1	-1.04118	0.818282	Mir6236	miRNA
ENSMUSG00000027602.5	-1.04127	0.664049	Map1lc3a	protein_coding
ENSMUSG00000005686.12	-1.0413	0.67793	Ampd3	protein_coding
ENSMUSG00000041886.6	-1.04157	0.667534	Macc1	protein_coding
ENSMUSG00000023026.11	-1.04174	0.655529	Dip2b	protein_coding
ENSMUSG00000036835.6	-1.04193	0.657956	Psenen	protein_coding
ENSMUSG00000030986.8	-1.04195	0.670164	Dhx32	protein_coding
ENSMUSG00000002660.7	-1.04204	0.665787	Clpp	protein_coding
ENSMUSG00000027828.8	-1.04213	0.640728	Ssr3	protein_coding
ENSMUSG00000096210.1	-1.04224	0.639335	H1f0	protein_coding
ENSMUSG00000037149.9	-1.04238	0.638434	Ddx1	protein_coding
ENSMUSG00000032324.10	-1.04242	0.646783	Tspan3	protein_coding
ENSMUSG00000026434.8	-1.04248	0.636852	Nucks1	protein_coding
ENSMUSG00000025648.13	-1.04248	0.670205	Pfkfb4	protein_coding
ENSMUSG00000025060.10	-1.04258	0.63764	Slk	protein_coding
ENSMUSG00000038845.7	-1.04263	0.662456	Phb	protein_coding
ENSMUSG00000009863.10	-1.04267	0.64409	Sdhb	protein_coding
ENSMUSG00000029599.10	-1.04269	0.65943	Ddx54	protein_coding
ENSMUSG00000071650.5	-1.04272	0.64239	Ganab	protein_coding
ENSMUSG00000023088.12	-1.04292	0.647697	Abcc1	protein_coding
ENSMUSG00000020326.7	-1.04297	0.635608	Ccng1	protein_coding
ENSMUSG00000059278.5	-1.04299	0.659913	Naa38	protein_coding
ENSMUSG00000063511.8	-1.04307	0.662858	Snrnp70	protein_coding
ENSMUSG00000004789.9	-1.04309	0.63264	Dlst	protein_coding
ENSMUSG00000006299.9	-1.04315	0.640675	Aamp	protein_coding
ENSMUSG00000026421.10	-1.04345	0.639866	Csrp1	protein_coding
ENSMUSG00000025332.10	-1.04346	0.632958	Kdm5c	protein_coding
ENSMUSG00000034566.6	-1.04367	0.638792	Atp5h	protein_coding
ENSMUSG00000003235.8	-1.04413	0.637571	Eif2b5	protein_coding
ENSMUSG00000029048.3	-1.04419	0.625638	Rer1	protein_coding
ENSMUSG00000045019.4	-1.04429	0.623414	Acer1	protein_coding
ENSMUSG00000064994.1	-1.0446	0.664199	Gm22422	snoRNA
ENSMUSG00000005873.5	-1.04465	0.620517	Reep5	protein_coding
ENSMUSG00000057092.8	-1.04468	0.619878	Fxyd3	protein_coding
ENSMUSG00000037243.13	-1.04475	0.633074	Zfp692	protein_coding
ENSMUSG00000029038.5	-1.04483	0.638506	Ssu72	protein_coding
ENSMUSG00000063442.5	-1.04514	0.659677	Gm7117	processed_pseudogene
ENSMUSG00000054008.8	-1.04523	0.622575	Ndst1	protein_coding
ENSMUSG00000072214.6	-1.04545	0.616653	2016-09-05	protein_coding
ENSMUSG00000020089.8	-1.04549	0.636973	Ppa1	protein_coding
ENSMUSG00000031808.6	-1.04561	0.644836	Slc27a1	protein_coding
ENSMUSG00000053716.9	-1.04562	0.613559	Dusp7	protein_coding
ENSMUSG00000036199.8	-1.04563	0.617445	Ndufa13	protein_coding
ENSMUSG00000044221.10	-1.04564	0.628494	Grsf1	protein_coding
ENSMUSG00000065738.1	-1.04574	0.612872	Gm24494	snoRNA
ENSMUSG00000026167.10	-1.04575	0.651346	Wnt10a	protein_coding
ENSMUSG00000045566.1	-1.04575	0.615656	Sprr4	protein_coding
ENSMUSG00000030084.7	-1.04578	0.619793	Plxna1	protein_coding
ENSMUSG00000025492.6	-1.04619	0.627556	Ifitm3	protein_coding
ENSMUSG00000042659.10	-1.04636	0.628042	Arrdc4	protein_coding
ENSMUSG00000020534.10	-1.04647	0.644589	Shmt1	protein_coding
ENSMUSG00000027206.9	-1.04661	0.60686	Cops2	protein_coding
ENSMUSG00000028849.13	-1.04666	0.612096	Map7d1	protein_coding
ENSMUSG00000020402.7	-1.04697	0.617736	Vdac1	protein_coding
ENSMUSG00000029110.9	-1.047	0.62444	Rnf4	protein_coding
ENSMUSG00000037570.11	-1.04728	0.636314	Mcrs1	protein_coding
ENSMUSG00000063802.4	-1.04733	0.642803	Hspbp1	protein_coding
ENSMUSG00000052456.8	-1.04748	0.600826	Asna1	protein_coding
ENSMUSG00000029175.13	-1.04762	0.63	Slc35f6	protein_coding
ENSMUSG00000016946.5	-1.0478	0.624143	Kctd5	protein_coding
ENSMUSG00000026245.12	-1.04787	0.61707	Farsb	protein_coding
ENSMUSG00000028955.3	-1.04829	0.598671	Vamp3	protein_coding
ENSMUSG00000032068.10	-1.04836	0.593083	Plet1	protein_coding
ENSMUSG00000024378.5	-1.04843	0.620441	Stard4	protein_coding
ENSMUSG00000017802.10	-1.04845	0.60948	Fam134c	protein_coding
ENSMUSG00000021288.14	-1.04848	0.592358	Klc1	protein_coding
ENSMUSG00000024404.6	-1.04878	0.590793	Riok3	protein_coding
ENSMUSG00000034574.9	-1.04893	0.590674	Daam1	protein_coding
ENSMUSG00000029415.1	-1.04893	0.616398	Sdad1	protein_coding
ENSMUSG00000019977.11	-1.04906	0.616328	Hbs1l	protein_coding
ENSMUSG00000032220.9	-1.04911	0.590172	Myo1e	protein_coding
ENSMUSG00000071646.5	-1.04917	0.585958	Mta2	protein_coding
ENSMUSG00000026821.11	-1.04919	0.607383	Ralgds	protein_coding
ENSMUSG00000005610.12	-1.04934	0.643241	Eif4g2	protein_coding
ENSMUSG00000039092.5	-1.04935	0.59542	Sptlc3	protein_coding
ENSMUSG00000024048.10	-1.0497	0.582306	Myl12a	protein_coding
ENSMUSG00000015341.12	-1.04993	0.596352	Golga7	protein_coding
ENSMUSG00000001100.6	-1.0501	0.612436	Poldip2	protein_coding
ENSMUSG00000030403.8	-1.05034	0.603493	Vasp	protein_coding
ENSMUSG00000024067.9	-1.05036	0.59579	Dpy30	protein_coding
ENSMUSG00000040624.13	-1.05066	0.598713	Plekhg1	protein_coding
ENSMUSG00000026576.8	-1.05068	0.59776	Atp1b1	protein_coding
ENSMUSG00000039221.6	-1.05094	0.616174	Rpl22l1	protein_coding
ENSMUSG00000034616.12	-1.05124	0.584463	Ssh3	protein_coding
ENSMUSG00000030663.8	-1.0513	0.571838	1110004F10Rik	protein_coding
ENSMUSG00000026645.7	-1.05141	0.622766	Olah	protein_coding
ENSMUSG00000033294.7	-1.05172	0.611552	Noc4l	protein_coding
ENSMUSG00000099583.1	-1.05172	0.593211	Hist1h3d	protein_coding
ENSMUSG00000032383.6	-1.05172	0.615405	Ppib	protein_coding
ENSMUSG00000021598.8	-1.05173	0.591875	Med10	protein_coding
ENSMUSG00000020463.11	-1.052	0.569039	Smek2	protein_coding
ENSMUSG00000028447.7	-1.05201	0.57831	Dctn3	protein_coding
ENSMUSG00000083914.3	-1.05208	0.610252	Rps18-ps1	processed_pseudogene
ENSMUSG00000080932.3	-1.05225	0.614491	Gm10224	processed_pseudogene
ENSMUSG00000034919.2	-1.05247	0.604567	Ttc22	protein_coding
ENSMUSG00000064841.1	-1.0525	0.6124	Gm26205	snoRNA
ENSMUSG00000025139.9	-1.0527	0.576075	Tollip	protein_coding
ENSMUSG00000027737.6	-1.05273	0.60917	Slc7a11	protein_coding
ENSMUSG00000038781.6	-1.05277	0.568387	Stap2	protein_coding
ENSMUSG00000018583.5	-1.0528	0.570094	G3bp1	protein_coding
ENSMUSG00000028851.6	-1.05309	0.557041	Nudc	protein_coding
ENSMUSG00000004610.3	-1.05339	0.56828	Etfb	protein_coding
ENSMUSG00000029388.10	-1.05354	0.590084	Eif2b1	protein_coding
ENSMUSG00000031353.9	-1.05368	0.552978	Rbbp7	protein_coding
ENSMUSG00000006356.6	-1.05378	0.574495	Crip2	protein_coding
ENSMUSG00000016757.6	-1.0538	0.598055	Ttll12	protein_coding
ENSMUSG00000030659.10	-1.05385	0.556706	Nucb2	protein_coding
ENSMUSG00000015759.6	-1.05387	0.563302	Cnih1	protein_coding
ENSMUSG00000078619.6	-1.05392	0.556811	Smarcd2	protein_coding
ENSMUSG00000061559.11	-1.05395	0.587911	Wdr61	protein_coding
ENSMUSG00000049076.9	-1.05408	0.550035	Acap2	protein_coding
ENSMUSG00000031578.4	-1.05409	0.557945	Mak16	protein_coding
ENSMUSG00000004054.8	-1.05427	0.585137	Map3k11	protein_coding
ENSMUSG00000069309.2	-1.05431	0.566867	Hist1h2an	protein_coding
ENSMUSG00000021133.8	-1.05434	0.560141	Susd6	protein_coding
ENSMUSG00000036323.10	-1.05451	0.557343	Srp72	protein_coding
ENSMUSG00000007721.5	-1.05459	0.54757	Ccdc124	protein_coding
ENSMUSG00000026479.9	-1.05467	0.578582	Lamc2	protein_coding
ENSMUSG00000024309.10	-1.05475	0.581633	Pfdn6	protein_coding
ENSMUSG00000037606.13	-1.0549	0.556485	Osbpl5	protein_coding
ENSMUSG00000053898.8	-1.05499	0.571368	Ech1	protein_coding
ENSMUSG00000015092.5	-1.05509	0.543634	Edf1	protein_coding
ENSMUSG00000038023.8	-1.05517	0.550355	Atp6v0a2	protein_coding
ENSMUSG00000023951.12	-1.05566	0.577732	Vegfa	protein_coding
ENSMUSG00000051256.9	-1.05567	0.582482	Jagn1	protein_coding
ENSMUSG00000056952.9	-1.0557	0.556579	Tatdn2	protein_coding
ENSMUSG00000002332.11	-1.05572	0.562147	Dhrs1	protein_coding
ENSMUSG00000022964.10	-1.05587	0.560428	Tmem50b	protein_coding
ENSMUSG00000015165.12	-1.05595	0.537012	Hnrnpl	protein_coding
ENSMUSG00000020238.10	-1.05604	0.574865	Ncln	protein_coding
ENSMUSG00000001794.8	-1.05627	0.534167	Capns1	protein_coding
ENSMUSG00000041548.4	-1.05632	0.534131	Hspb8	protein_coding
ENSMUSG00000042535.8	-1.05667	0.551354	Gtpbp1	protein_coding
ENSMUSG00000013629.12	-1.05671	0.579016	Cad	protein_coding
ENSMUSG00000024387.9	-1.05673	0.532373	Csnk2b	protein_coding
ENSMUSG00000037851.9	-1.05696	0.553237	Iars	protein_coding
ENSMUSG00000031696.8	-1.05696	0.529387	Vps35	protein_coding
ENSMUSG00000000384.11	-1.05698	0.570294	Tbrg4	protein_coding
ENSMUSG00000029577.9	-1.05704	0.552945	Ube3b	protein_coding
ENSMUSG00000003849.8	-1.05732	0.580117	Nqo1	protein_coding
ENSMUSG00000079111.2	-1.05739	0.535847	Kdelr2	protein_coding
ENSMUSG00000003402.9	-1.0574	0.543182	Prkcsh	protein_coding
ENSMUSG00000027367.12	-1.05742	0.56099	Stard7	protein_coding
ENSMUSG00000063767.2	-1.05761	0.564921	S100a7a	protein_coding
ENSMUSG00000005481.13	-1.05769	0.571549	Ddx39	protein_coding
ENSMUSG00000031349.4	-1.05784	0.550734	Nsdhl	protein_coding
ENSMUSG00000039640.7	-1.05794	0.542711	Mrpl12	protein_coding
ENSMUSG00000029623.10	-1.05803	0.525649	Pdap1	protein_coding
ENSMUSG00000018697.10	-1.05811	0.539746	Aatf	protein_coding
ENSMUSG00000032802.8	-1.05812	0.564841	Srxn1	protein_coding
ENSMUSG00000089542.1	-1.05812	0.528547	Gm25835	snoRNA
ENSMUSG00000017221.10	-1.05816	0.551815	Psmd3	protein_coding
ENSMUSG00000078566.4	-1.05816	0.545058	Bnip3	protein_coding
ENSMUSG00000065444.1	-1.05819	0.580078	Mir27a	miRNA
ENSMUSG00000020917.13	-1.05837	0.525277	Acly	protein_coding
ENSMUSG00000024570.6	-1.05837	0.544651	Rbfa	protein_coding
ENSMUSG00000028039.7	-1.05838	0.522863	Efna3	protein_coding
ENSMUSG00000003752.8	-1.05851	0.548579	Itpkc	protein_coding
ENSMUSG00000002984.12	-1.05864	0.561376	Tomm40	protein_coding
ENSMUSG00000032012.7	-1.05872	0.522177	Pvrl1	protein_coding
ENSMUSG00000017679.12	-1.05884	0.547984	Ttpal	protein_coding
ENSMUSG00000022562.9	-1.05904	0.555281	Oplah	protein_coding
ENSMUSG00000046721.10	-1.05905	0.554223	Rpl14-ps1	pseudogene
ENSMUSG00000021890.5	-1.0591	0.555922	Eaf1	protein_coding
ENSMUSG00000022698.13	-1.05919	0.516371	Naa50	protein_coding
ENSMUSG00000036550.11	-1.05924	0.513756	Cnot1	protein_coding
ENSMUSG00000062234.10	-1.05928	0.52275	Gak	protein_coding
ENSMUSG00000023020.2	-1.05941	0.553518	Cox14	protein_coding
ENSMUSG00000035828.10	-1.05947	0.558272	Pim3	protein_coding
ENSMUSG00000002968.7	-1.05967	0.545729	Med25	protein_coding
ENSMUSG00000053801.12	-1.05969	0.564912	Grwd1	protein_coding
ENSMUSG00000022241.5	-1.05974	0.511355	Tars	protein_coding
ENSMUSG00000000594.7	-1.05983	0.534312	Gm2a	protein_coding
ENSMUSG00000032908.9	-1.05987	0.559275	Sgpp2	protein_coding
ENSMUSG00000038335.9	-1.05989	0.531855	Tsr1	protein_coding
ENSMUSG00000052353.9	-1.06003	0.567715	Cemip	protein_coding
ENSMUSG00000021577.9	-1.0604	0.508586	Sdha	protein_coding
ENSMUSG00000034667.7	-1.06044	0.523937	Xpot	protein_coding
ENSMUSG00000058454.10	-1.06057	0.514869	Dhcr7	protein_coding
ENSMUSG00000066839.7	-1.06061	0.533483	Ecsit	protein_coding
ENSMUSG00000052296.6	-1.06101	0.506671	Ppp6r1	protein_coding
ENSMUSG00000077575.1	-1.06102	0.531073	Gm24888	snoRNA
ENSMUSG00000028156.8	-1.0611	0.502452	Eif4e	protein_coding
ENSMUSG00000061032.8	-1.06119	0.506901	Rrp1	protein_coding
ENSMUSG00000038762.11	-1.06143	0.501229	Abcf1	protein_coding
ENSMUSG00000062397.7	-1.06147	0.503622	Zfp706	protein_coding
ENSMUSG00000027248.9	-1.06148	0.535293	Pdia3	protein_coding
ENSMUSG00000060639.5	-1.06184	0.543552	Hist1h4i	protein_coding
ENSMUSG00000041362.12	-1.062	0.50102	Shtn1	protein_coding
ENSMUSG00000041313.10	-1.06201	0.529917	Slc7a1	protein_coding
ENSMUSG00000021610.7	-1.06207	0.497168	Clptm1l	protein_coding
ENSMUSG00000024165.8	-1.06208	0.510714	Hn1l	protein_coding
ENSMUSG00000062248.5	-1.06227	0.514065	Cks2	protein_coding
ENSMUSG00000097769.3	-1.0623	0.544658	Snhg4	processed_transcript
ENSMUSG00000002102.11	-1.06236	0.492018	Psmc3	protein_coding
ENSMUSG00000027540.9	-1.06238	0.524735	Ptpn1	protein_coding
ENSMUSG00000014601.9	-1.06249	0.508033	Strip1	protein_coding
ENSMUSG00000068396.9	-1.06252	0.536216	Rpl34-ps1	processed_pseudogene
ENSMUSG00000025793.11	-1.06261	0.50796	Hgs	protein_coding
ENSMUSG00000004843.6	-1.06274	0.491537	Chmp2b	protein_coding
ENSMUSG00000071019.7	-1.06276	0.514251	Sdr16c6	protein_coding
ENSMUSG00000008384.8	-1.06298	0.529618	Sertad1	protein_coding
ENSMUSG00000017697.3	-1.06306	0.545516	Ada	protein_coding
ENSMUSG00000025504.8	-1.0631	0.487938	Eps8l2	protein_coding
ENSMUSG00000087659.3	-1.06318	0.550243	Gm12606	lincRNA
ENSMUSG00000022757.14	-1.06323	0.487212	Tfg	protein_coding
ENSMUSG00000015575.10	-1.06324	0.529723	Atp6v0e	protein_coding
ENSMUSG00000031150.8	-1.06333	0.525981	Ccdc120	protein_coding
ENSMUSG00000039745.7	-1.06339	0.524998	Htatip2	protein_coding
ENSMUSG00000004099.11	-1.06371	0.484608	Dnmt1	protein_coding
ENSMUSG00000022433.14	-1.06374	0.515529	Csnk1e	protein_coding
ENSMUSG00000020828.9	-1.06394	0.505681	Pld2	protein_coding
ENSMUSG00000047832.8	-1.06398	0.518862	Cdca4	protein_coding
ENSMUSG00000005312.10	-1.06404	0.48071	Ubqln1	protein_coding
ENSMUSG00000050244.8	-1.06412	0.517376	Heatr1	protein_coding
ENSMUSG00000029394.7	-1.06422	0.517138	Cdk2ap1	protein_coding
ENSMUSG00000002250.11	-1.06444	0.52687	Ppard	protein_coding
ENSMUSG00000022791.12	-1.06455	0.514114	Tnk2	protein_coding
ENSMUSG00000032112.9	-1.06456	0.517556	Trappc4	protein_coding
ENSMUSG00000085156.3	-1.06467	0.535856	Gm11974	processed_transcript
ENSMUSG00000083022.1	-1.06467	0.503127	Rps15a-ps6	processed_pseudogene
ENSMUSG00000040616.3	-1.06468	0.528086	Tmem51	protein_coding
ENSMUSG00000020758.11	-1.06482	0.479701	Itgb4	protein_coding
ENSMUSG00000031950.7	-1.06484	0.513756	Gabarapl2	protein_coding
ENSMUSG00000071562.5	-1.06489	0.54066	Stfa1	protein_coding
ENSMUSG00000022797.11	-1.06496	0.490246	Tfrc	protein_coding
ENSMUSG00000046404.5	-1.06507	0.475426	Yod1	protein_coding
ENSMUSG00000000441.13	-1.06511	0.49069	Raf1	protein_coding
ENSMUSG00000026701.11	-1.06522	0.512518	Prdx6	protein_coding
ENSMUSG00000020536.8	-1.06535	0.512579	Llgl1	protein_coding
ENSMUSG00000037373.9	-1.06539	0.478526	Ctbp1	protein_coding
ENSMUSG00000031078.11	-1.06552	0.471022	Cttn	protein_coding
ENSMUSG00000020739.7	-1.06553	0.508547	Nup85	protein_coding
ENSMUSG00000002043.12	-1.06556	0.525299	Trappc6a	protein_coding
ENSMUSG00000039016.4	-1.06557	0.482115	Timm8b	protein_coding
ENSMUSG00000032215.11	-1.06562	0.519453	Rsl24d1	protein_coding
ENSMUSG00000031807.6	-1.06569	0.521001	Pgls	protein_coding
ENSMUSG00000032018.9	-1.06574	0.481235	Sc5d	protein_coding
ENSMUSG00000025353.4	-1.06595	0.514407	Ormdl2	protein_coding
ENSMUSG00000010095.9	-1.06606	0.470992	Slc3a2	protein_coding
ENSMUSG00000027637.3	-1.06608	0.49905	1110008F13Rik	protein_coding
ENSMUSG00000030816.7	-1.06609	0.48864	Rnf40	protein_coding
ENSMUSG00000032939.9	-1.06611	0.502001	Nup93	protein_coding
ENSMUSG00000051379.8	-1.06616	0.475622	Flrt3	protein_coding
ENSMUSG00000074923.6	-1.06638	0.513987	Pak6	protein_coding
ENSMUSG00000064918.2	-1.06638	0.509404	Gm22571	snoRNA
ENSMUSG00000067148.11	-1.0664	0.514575	Polr1c	protein_coding
ENSMUSG00000037157.8	-1.06641	0.485577	Il22ra1	protein_coding
ENSMUSG00000032126.11	-1.06647	0.507196	Hmbs	protein_coding
ENSMUSG00000024936.7	-1.06659	0.51492	Kcnk7	protein_coding
ENSMUSG00000045948.8	-1.06665	0.509632	Mrps12	protein_coding
ENSMUSG00000028467.11	-1.0667	0.498974	Gba2	protein_coding
ENSMUSG00000000538.14	-1.06679	0.498145	Tom1l2	protein_coding
ENSMUSG00000052040.9	-1.06683	0.496948	Klf13	protein_coding
ENSMUSG00000081519.1	-1.06688	0.521922	Gm13331	processed_pseudogene
ENSMUSG00000026766.12	-1.06692	0.490804	Mmadhc	protein_coding
ENSMUSG00000069873.3	-1.06698	0.475628	4930438A08Rik	protein_coding
ENSMUSG00000065036.1	-1.06706	0.469433	Gm22362	snoRNA
ENSMUSG00000027108.11	-1.06714	0.47128	Ola1	protein_coding
ENSMUSG00000057614.5	-1.06727	0.473025	Gnai1	protein_coding
ENSMUSG00000033272.8	-1.06732	0.496249	Slc35a4	protein_coding
ENSMUSG00000048039.8	-1.06739	0.490044	Isg20l2	protein_coding
ENSMUSG00000020456.13	-1.06777	0.45622	Ogdh	protein_coding
ENSMUSG00000031813.7	-1.06786	0.487203	Mvb12a	protein_coding
ENSMUSG00000052684.4	-1.06804	0.458974	Jun	protein_coding
ENSMUSG00000022129.3	-1.06813	0.473244	Dct	protein_coding
ENSMUSG00000029330.8	-1.06825	0.467976	Cds1	protein_coding
ENSMUSG00000000303.8	-1.06832	0.494334	Cdh1	protein_coding
ENSMUSG00000002741.9	-1.06844	0.457359	Ykt6	protein_coding
ENSMUSG00000024991.7	-1.06851	0.50224	Eif3a	protein_coding
ENSMUSG00000025287.11	-1.0687	0.468071	Acot9	protein_coding
ENSMUSG00000053841.11	-1.06874	0.472058	Txlna	protein_coding
ENSMUSG00000064493.1	-1.06886	0.449747	Snora28	snoRNA
ENSMUSG00000026924.13	-1.06891	0.46141	Sec16a	protein_coding
ENSMUSG00000103523.1	-1.06901	0.478029	2210017I01Rik	protein_coding
ENSMUSG00000001707.7	-1.06902	0.494887	Eef1e1	protein_coding
ENSMUSG00000029034.5	-1.06904	0.490329	Cpsf3l	protein_coding
ENSMUSG00000047260.4	-1.06914	0.487714	Emc6	protein_coding
ENSMUSG00000022512.2	-1.06924	0.463437	Cldn1	protein_coding
ENSMUSG00000048756.7	-1.06959	0.46941	Foxo3	protein_coding
ENSMUSG00000028557.6	-1.0696	0.445381	Rnf11	protein_coding
ENSMUSG00000034765.6	-1.06993	0.493172	Dusp5	protein_coding
ENSMUSG00000031824.10	-1.07023	0.470144	6430548M08Rik	protein_coding
ENSMUSG00000026926.10	-1.07024	0.463452	Pmpca	protein_coding
ENSMUSG00000020650.10	-1.07032	0.487218	Bcap29	protein_coding
ENSMUSG00000022452.10	-1.07033	0.451569	Smdt1	protein_coding
ENSMUSG00000046722.10	-1.07043	0.441263	Cdc42se1	protein_coding
ENSMUSG00000024812.9	-1.07048	0.443206	Tjp2	protein_coding
ENSMUSG00000021395.10	-1.07049	0.465041	Spin1	protein_coding
ENSMUSG00000020132.9	-1.07052	0.449835	Rab21	protein_coding
ENSMUSG00000001424.10	-1.07056	0.476383	Snd1	protein_coding
ENSMUSG00000056537.7	-1.07067	0.44908	Rlim	protein_coding
ENSMUSG00000002778.8	-1.0708	0.452878	Kdelr1	protein_coding
ENSMUSG00000091537.2	-1.07081	0.45683	Tma7	protein_coding
ENSMUSG00000003868.8	-1.07106	0.484414	Ruvbl2	protein_coding
ENSMUSG00000001415.6	-1.07133	0.476351	Smg5	protein_coding
ENSMUSG00000071451.5	-1.07134	0.485485	Psmg4	protein_coding
ENSMUSG00000040105.3	-1.07142	0.458626	Ppapdc2	protein_coding
ENSMUSG00000040964.12	-1.07167	0.468256	Arhgef10l	protein_coding
ENSMUSG00000040025.13	-1.07178	0.456498	Ythdf2	protein_coding
ENSMUSG00000024140.9	-1.07181	0.451419	Epas1	protein_coding
ENSMUSG00000021832.7	-1.07185	0.44276	Psmc6	protein_coding
ENSMUSG00000066036.10	-1.07189	0.443891	Ubr4	protein_coding
ENSMUSG00000046691.9	-1.07205	0.435615	Chtf8	protein_coding
ENSMUSG00000021810.2	-1.0721	0.462815	Ecd	protein_coding
ENSMUSG00000039238.6	-1.0723	0.429329	Zfp750	protein_coding
ENSMUSG00000081434.3	-1.07237	0.481942	Gm14165	processed_pseudogene
ENSMUSG00000036880.9	-1.07261	0.427955	Acaa2	protein_coding
ENSMUSG00000037995.11	-1.07273	0.480983	Igsf9	protein_coding
ENSMUSG00000053453.8	-1.07284	0.425986	Thoc7	protein_coding
ENSMUSG00000080465.1	-1.0729	0.485712	Gm22486	snoRNA
ENSMUSG00000002010.13	-1.07296	0.433546	Idh3g	protein_coding
ENSMUSG00000028436.8	-1.07305	0.459584	Dcaf12	protein_coding
ENSMUSG00000050756.3	-1.07319	0.600223	Defb6	protein_coding
ENSMUSG00000026187.8	-1.0732	0.453575	Xrcc5	protein_coding
ENSMUSG00000023089.8	-1.07328	0.434426	Ndufa5	protein_coding
ENSMUSG00000032435.8	-1.07334	0.430779	Dync1li1	protein_coding
ENSMUSG00000031729.5	-1.0734	0.42078	Ist1	protein_coding
ENSMUSG00000032491.10	-1.07355	0.473758	Nradd	protein_coding
ENSMUSG00000021665.7	-1.07355	0.452924	Hexb	protein_coding
ENSMUSG00000044037.11	-1.07397	0.446367	Als2cl	protein_coding
ENSMUSG00000046589.6	-1.0741	0.472127	Lrrc8e	protein_coding
ENSMUSG00000034308.9	-1.07432	0.416364	Sdr42e1	protein_coding
ENSMUSG00000036114.3	-1.07453	0.473972	Rpp25l	protein_coding
ENSMUSG00000025607.11	-1.07457	0.439018	Copg2	protein_coding
ENSMUSG00000077394.1	-1.07469	0.632033	Gm24339	snoRNA
ENSMUSG00000041815.9	-1.07483	0.445813	Poldip3	protein_coding
ENSMUSG00000037119.3	-1.07486	0.423815	D15Ertd621e	protein_coding
ENSMUSG00000098234.3	-1.07487	0.456604	Snhg6	lincRNA
ENSMUSG00000029730.12	-1.07513	0.449845	Mcm7	protein_coding
ENSMUSG00000068036.10	-1.07516	0.411901	Mllt4	protein_coding
ENSMUSG00000039515.7	-1.07529	0.455892	Ppp2r4	protein_coding
ENSMUSG00000025041.12	-1.07541	0.440549	Nt5c2	protein_coding
ENSMUSG00000027342.10	-1.07542	0.420676	Pcna	protein_coding
ENSMUSG00000000631.15	-1.07549	0.421733	Myo18a	protein_coding
ENSMUSG00000001627.7	-1.07554	0.43954	Ifrd1	protein_coding
ENSMUSG00000001017.11	-1.07557	0.427592	Chtop	protein_coding
ENSMUSG00000027195.6	-1.0756	0.409868	Hsd17b12	protein_coding
ENSMUSG00000023075.9	-1.07562	0.445284	Akirin1	protein_coding
ENSMUSG00000027330.12	-1.07564	0.440349	Cdc25b	protein_coding
ENSMUSG00000032381.5	-1.07575	0.449341	Fam96a	protein_coding
ENSMUSG00000068748.4	-1.07582	0.467397	Ptprz1	protein_coding
ENSMUSG00000044147.7	-1.07594	0.418554	Arf6	protein_coding
ENSMUSG00000021518.3	-1.07599	0.429753	Ptdss1	protein_coding
ENSMUSG00000022205.11	-1.07602	0.440567	Sub1	protein_coding
ENSMUSG00000061848.5	-1.07609	0.474605	Gm5805	processed_pseudogene
ENSMUSG00000021270.9	-1.07638	0.403164	Hsp90aa1	protein_coding
ENSMUSG00000020271.13	-1.07646	0.434091	Fbxw11	protein_coding
ENSMUSG00000030036.7	-1.07656	0.449186	Mogs	protein_coding
ENSMUSG00000097906.1	-1.07659	0.460392	Gm9625	processed_pseudogene
ENSMUSG00000024772.9	-1.07663	0.441081	Ehd1	protein_coding
ENSMUSG00000022474.10	-1.07664	0.462579	Pmm1	protein_coding
ENSMUSG00000070003.6	-1.0767	0.452697	Ssbp4	protein_coding
ENSMUSG00000027171.6	-1.07672	0.439889	Prrg4	protein_coding
ENSMUSG00000008690.11	-1.07697	0.412294	Ncaph2	protein_coding
ENSMUSG00000083326.4	-1.07699	0.455159	Rpl38-ps1	processed_pseudogene
ENSMUSG00000027164.8	-1.07711	0.441832	Traf6	protein_coding
ENSMUSG00000003528.10	-1.07714	0.428414	Slc25a1	protein_coding
ENSMUSG00000026880.10	-1.07714	0.405129	Stom	protein_coding
ENSMUSG00000063785.8	-1.07718	0.418734	Utp14a	protein_coding
ENSMUSG00000002372.8	-1.07724	0.431146	Ranbp3	protein_coding
ENSMUSG00000036992.6	-1.07725	0.452878	Nxt1	protein_coding
ENSMUSG00000020821.13	-1.07732	0.398343	Kif1c	protein_coding
ENSMUSG00000034088.11	-1.07746	0.397759	Hdlbp	protein_coding
ENSMUSG00000031371.10	-1.07751	0.435394	Haus7	protein_coding
ENSMUSG00000002718.10	-1.07755	0.426064	Cse1l	protein_coding
ENSMUSG00000004040.12	-1.07761	0.410798	Stat3	protein_coding
ENSMUSG00000028330.8	-1.07773	0.403297	Ncbp1	protein_coding
ENSMUSG00000005994.10	-1.07779	0.442341	Tyrp1	protein_coding
ENSMUSG00000005204.8	-1.07795	0.431406	Senp3	protein_coding
ENSMUSG00000009470.12	-1.07797	0.40458	Tnpo1	protein_coding
ENSMUSG00000030682.3	-1.07806	0.420449	Cdipt	protein_coding
ENSMUSG00000031169.9	-1.07844	0.445047	Porcn	protein_coding
ENSMUSG00000031931.3	-1.07851	0.418946	Ankrd49	protein_coding
ENSMUSG00000032127.8	-1.07854	0.425092	Vps11	protein_coding
ENSMUSG00000019590.12	-1.07854	0.442433	Cyb561	protein_coding
ENSMUSG00000028455.11	-1.07867	0.439128	Stoml2	protein_coding
ENSMUSG00000033256.10	-1.07867	0.455187	Shf	protein_coding
ENSMUSG00000021374.9	-1.07873	0.408221	Nup153	protein_coding
ENSMUSG00000017615.8	-1.07892	0.40625	Tnfaip1	protein_coding
ENSMUSG00000042660.7	-1.07892	0.427585	Wdr55	protein_coding
ENSMUSG00000062203.10	-1.07906	0.387573	Gspt1	protein_coding
ENSMUSG00000028126.12	-1.07908	0.414961	Pip5k1a	protein_coding
ENSMUSG00000069301.5	-1.07927	0.454654	Hist1h2ag	protein_coding
ENSMUSG00000041765.5	-1.0793	0.428929	Ubac2	protein_coding
ENSMUSG00000027255.10	-1.07935	0.413556	Arfgap2	protein_coding
ENSMUSG00000022598.6	-1.07936	0.456759	Psca	protein_coding
ENSMUSG00000051234.6	-1.07945	0.395162	Rnf7	protein_coding
ENSMUSG00000053907.9	-1.07952	0.426482	Mat2a	protein_coding
ENSMUSG00000022200.7	-1.07963	0.385392	Golph3	protein_coding
ENSMUSG00000028640.7	-1.07967	0.40126	Tfap2c	protein_coding
ENSMUSG00000029055.13	-1.07984	0.407172	Plch2	protein_coding
ENSMUSG00000031858.11	-1.07996	0.405649	Mau2	protein_coding
ENSMUSG00000015776.8	-1.08003	0.426403	Med22	protein_coding
ENSMUSG00000045838.8	-1.08004	0.416403	A430105I19Rik	protein_coding
ENSMUSG00000039703.11	-1.08005	0.401854	Nploc4	protein_coding
ENSMUSG00000070372.7	-1.08007	0.403298	Capza1	protein_coding
ENSMUSG00000025823.8	-1.08011	0.381677	Pdia4	protein_coding
ENSMUSG00000060438.4	-1.08019	0.430512	Rps10-ps1	processed_pseudogene
ENSMUSG00000076437.6	-1.08023	0.444576	2700094K13Rik	protein_coding
ENSMUSG00000037487.6	-1.08026	0.380324	Ubr5	protein_coding
ENSMUSG00000063895.6	-1.08036	0.398223	Nupl1	protein_coding
ENSMUSG00000046434.11	-1.08038	0.442956	Hnrnpa1	protein_coding
ENSMUSG00000064602.1	-1.08045	0.430576	Snora41	snoRNA
ENSMUSG00000064634.1	-1.08049	0.413276	Gm22620	snoRNA
ENSMUSG00000024982.9	-1.0805	0.403972	Zdhhc6	protein_coding
ENSMUSG00000042506.11	-1.0806	0.400521	Usp22	protein_coding
ENSMUSG00000042650.3	-1.08082	0.412895	Alkbh5	protein_coding
ENSMUSG00000097052.1	-1.0809	0.425695	Snhg7	snoRNA
ENSMUSG00000051375.11	-1.08106	0.401841	Pcdh1	protein_coding
ENSMUSG00000033684.10	-1.08116	0.422072	Qsox1	protein_coding
ENSMUSG00000095676.1	-1.08121	0.438133	Gm25099	snRNA
ENSMUSG00000047721.7	-1.08121	0.41868	Bola2	protein_coding
ENSMUSG00000018920.7	-1.08125	0.410183	Cxcl16	protein_coding
ENSMUSG00000022752.8	-1.08137	0.379902	Tomm70a	protein_coding
ENSMUSG00000034006.12	-1.08143	0.425835	Pqlc1	protein_coding
ENSMUSG00000026355.7	-1.08146	0.416964	Mcm6	protein_coding
ENSMUSG00000026235.10	-1.08148	0.394229	Epha4	protein_coding
ENSMUSG00000024258.3	-1.08152	0.421995	Polr2d	protein_coding
ENSMUSG00000035049.3	-1.08165	0.422118	Rrp12	protein_coding
ENSMUSG00000030505.12	-1.08169	0.420775	Prmt3	protein_coding
ENSMUSG00000021149.7	-1.0817	0.380268	Gtpbp4	protein_coding
ENSMUSG00000028066.11	-1.08193	0.42653	Pmf1	protein_coding
ENSMUSG00000032187.12	-1.08208	0.37067	Smarca4	protein_coding
ENSMUSG00000069520.5	-1.08218	0.409231	Tmem19	protein_coding
ENSMUSG00000029500.12	-1.08223	0.422962	Pgam5	protein_coding
ENSMUSG00000022568.12	-1.0823	0.388562	Scrib	protein_coding
ENSMUSG00000029404.11	-1.08238	0.398463	Arl6ip4	protein_coding
ENSMUSG00000021123.8	-1.08239	0.374316	Rdh12	protein_coding
ENSMUSG00000031820.8	-1.08241	0.389632	Babam1	protein_coding
ENSMUSG00000059005.9	-1.08247	0.367888	Hnrnpa3	protein_coding
ENSMUSG00000021458.12	-1.08265	0.387767	2010111I01Rik	protein_coding
ENSMUSG00000059495.9	-1.08275	0.36737	Arhgef12	protein_coding
ENSMUSG00000005413.7	-1.08309	0.397973	Hmox1	protein_coding
ENSMUSG00000035781.9	-1.08337	0.381296	R3hdm4	protein_coding
ENSMUSG00000025499.13	-1.08346	0.378923	Hras	protein_coding
ENSMUSG00000024726.9	-1.08365	0.407049	2410127L17Rik	protein_coding
ENSMUSG00000091460.2	-1.08367	0.393786	Gm7808	protein_coding
ENSMUSG00000079426.8	-1.08374	0.400453	Arpc4	protein_coding
ENSMUSG00000098719.1	-1.08393	0.373697	Mir7212	miRNA
ENSMUSG00000028868.9	-1.08401	0.374069	Wasf2	protein_coding
ENSMUSG00000089371.1	-1.08402	0.425005	Mir1938	miRNA
ENSMUSG00000060073.5	-1.08417	0.370476	Psma3	protein_coding
ENSMUSG00000068674.2	-1.08458	0.417101	Gm10247	processed_pseudogene
ENSMUSG00000029033.12	-1.08474	0.397125	Acap3	protein_coding
ENSMUSG00000023272.3	-1.08479	0.392283	Creld2	protein_coding
ENSMUSG00000019853.5	-1.08485	0.359067	Hebp2	protein_coding
ENSMUSG00000045502.5	-1.08488	0.372872	Hcar2	protein_coding
ENSMUSG00000033352.7	-1.08494	0.358604	Map2k4	protein_coding
ENSMUSG00000004865.11	-1.08516	0.35968	Srpk1	protein_coding
ENSMUSG00000030754.8	-1.08522	0.352411	Copb1	protein_coding
ENSMUSG00000037266.14	-1.08531	0.351924	Rsrp1	protein_coding
ENSMUSG00000043068.5	-1.08542	0.409657	Fam89a	protein_coding
ENSMUSG00000032280.12	-1.08546	0.387546	Tle3	protein_coding
ENSMUSG00000040010.10	-1.0855	0.398466	Slc7a5	protein_coding
ENSMUSG00000017999.12	-1.08551	0.383278	Ddx27	protein_coding
ENSMUSG00000038020.5	-1.08552	0.350795	Rapgefl1	protein_coding
ENSMUSG00000040414.7	-1.08556	0.385095	Slc25a28	protein_coding
ENSMUSG00000028703.10	-1.08562	0.4004	Lrrc41	protein_coding
ENSMUSG00000015214.10	-1.08568	0.385618	Mtmr1	protein_coding
ENSMUSG00000042677.7	-1.08575	0.361985	Zc3h12a	protein_coding
ENSMUSG00000030499.5	-1.08597	0.386919	Kctd15	protein_coding
ENSMUSG00000066900.7	-1.086	0.355253	Suds3	protein_coding
ENSMUSG00000078440.5	-1.08609	0.403646	Dohh	protein_coding
ENSMUSG00000037573.5	-1.08613	0.349638	Tob1	protein_coding
ENSMUSG00000098678.1	-1.08616	0.393618	Mroh6	protein_coding
ENSMUSG00000029202.9	-1.0862	0.347138	Pds5a	protein_coding
ENSMUSG00000033967.4	-1.08636	0.381014	Rnf225	protein_coding
ENSMUSG00000067713.6	-1.08671	0.361319	Prkag1	protein_coding
ENSMUSG00000024583.2	-1.08675	0.364679	Txnl1	protein_coding
ENSMUSG00000022587.10	-1.08681	0.354759	Ly6e	protein_coding
ENSMUSG00000026895.7	-1.08685	0.343979	Ndufa8	protein_coding
ENSMUSG00000063522.5	-1.0869	0.403664	2010109I03Rik	protein_coding
ENSMUSG00000062098.7	-1.08696	0.373184	Btbd3	protein_coding
ENSMUSG00000020946.9	-1.08697	0.374039	Gosr2	protein_coding
ENSMUSG00000037966.11	-1.08698	0.399504	Ninj1	protein_coding
ENSMUSG00000036112.10	-1.08705	0.362084	Metap2	protein_coding
ENSMUSG00000006057.11	-1.08746	0.404792	Atp5g1	protein_coding
ENSMUSG00000034108.5	-1.08749	0.383895	Ccs	protein_coding
ENSMUSG00000034022.7	-1.08764	0.378681	Cpsf1	protein_coding
ENSMUSG00000024454.11	-1.08773	0.369616	Hdac3	protein_coding
ENSMUSG00000030588.7	-1.08777	0.387154	Yif1b	protein_coding
ENSMUSG00000061666.6	-1.08783	0.386219	Gdpd1	protein_coding
ENSMUSG00000073982.6	-1.08783	0.374317	Rhog	protein_coding
ENSMUSG00000052957.7	-1.08783	0.352199	Gas1	protein_coding
ENSMUSG00000040472.10	-1.08785	0.396682	Rabggta	protein_coding
ENSMUSG00000027878.10	-1.08787	0.340817	Notch2	protein_coding
ENSMUSG00000003660.10	-1.08788	0.34483	Snrnp200	protein_coding
ENSMUSG00000057177.8	-1.08794	0.364478	Gsk3a	protein_coding
ENSMUSG00000060992.8	-1.08799	0.341154	Copz1	protein_coding
ENSMUSG00000028967.6	-1.08801	0.357356	Errfi1	protein_coding
ENSMUSG00000088573.1	-1.08809	0.409061	Gm24530	misc_RNA
ENSMUSG00000037601.7	-1.08811	0.404099	Nme1	protein_coding
ENSMUSG00000022223.8	-1.08816	0.385043	Sdr39u1	protein_coding
ENSMUSG00000058301.6	-1.08818	0.363018	Upf1	protein_coding
ENSMUSG00000024270.7	-1.08822	0.337104	Slc39a6	protein_coding
ENSMUSG00000071470.3	-1.08824	0.414932	Ccnb1ip1	protein_coding
ENSMUSG00000007029.12	-1.08832	0.38598	Vars	protein_coding
ENSMUSG00000005732.10	-1.08845	0.336069	Ranbp1	protein_coding
ENSMUSG00000040356.12	-1.08847	0.378632	Skiv2l	protein_coding
ENSMUSG00000022479.11	-1.08852	0.339638	Vdr	protein_coding
ENSMUSG00000029701.11	-1.08856	0.373563	Rbm28	protein_coding
ENSMUSG00000037613.11	-1.08861	0.408001	Tnfrsf23	protein_coding
ENSMUSG00000038697.10	-1.08865	0.385311	Taf5l	protein_coding
ENSMUSG00000003363.11	-1.08869	0.340933	Pld3	protein_coding
ENSMUSG00000041341.9	-1.08883	0.371624	Atg2b	protein_coding
ENSMUSG00000028044.6	-1.08888	0.384374	Cks1b	protein_coding
ENSMUSG00000038751.5	-1.08911	0.377695	Ptk6	protein_coding
ENSMUSG00000047649.8	-1.08912	0.377154	Cd3eap	protein_coding
ENSMUSG00000086665.1	-1.08914	0.397598	Gm13067	lincRNA
ENSMUSG00000018446.8	-1.08928	0.371542	C1qbp	protein_coding
ENSMUSG00000026615.10	-1.08938	0.359916	Eprs	protein_coding
ENSMUSG00000020549.10	-1.08955	0.376512	Elac2	protein_coding
ENSMUSG00000032786.10	-1.08955	0.364478	Alas1	protein_coding
ENSMUSG00000020064.8	-1.0896	0.337279	Herc4	protein_coding
ENSMUSG00000028042.11	-1.08964	0.333825	Zbtb7b	protein_coding
ENSMUSG00000082260.3	-1.08966	0.347282	Gm7429	processed_pseudogene
ENSMUSG00000029073.5	-1.08974	0.38428	Cptp	protein_coding
ENSMUSG00000022052.8	-1.08981	0.338611	Ppp2r2a	protein_coding
ENSMUSG00000046756.10	-1.08998	0.379343	Mrps7	protein_coding
ENSMUSG00000022602.10	-1.09006	0.401261	Arc	protein_coding
ENSMUSG00000027860.11	-1.09007	0.365724	Vangl1	protein_coding
ENSMUSG00000028961.11	-1.09008	0.368285	Pgd	protein_coding
ENSMUSG00000004951.10	-1.09011	0.37254	Hspb1	protein_coding
ENSMUSG00000050299.7	-1.09041	0.373272	Gm9843	protein_coding
ENSMUSG00000020455.12	-1.09051	0.361303	Trim11	protein_coding
ENSMUSG00000001700.9	-1.09055	0.344388	Gramd3	protein_coding
ENSMUSG00000029178.10	-1.09065	0.377201	Klf3	protein_coding
ENSMUSG00000033386.6	-1.09072	0.345961	Frrs1	protein_coding
ENSMUSG00000028639.10	-1.09087	0.365157	Ybx1	protein_coding
ENSMUSG00000027597.11	-1.09109	0.383569	Ahcy	protein_coding
ENSMUSG00000029071.12	-1.09134	0.363811	Dvl1	protein_coding
ENSMUSG00000035227.6	-1.09135	0.332914	Spcs2	protein_coding
ENSMUSG00000054619.6	-1.09141	0.355089	Mettl7a1	protein_coding
ENSMUSG00000006736.8	-1.09153	0.337338	Tspan31	protein_coding
ENSMUSG00000043683.3	-1.09157	0.374488	Fem1a	protein_coding
ENSMUSG00000034557.10	-1.09158	0.324859	Zfyve9	protein_coding
ENSMUSG00000005813.8	-1.09168	0.337316	Metap1	protein_coding
ENSMUSG00000030530.11	-1.09174	0.356185	Furin	protein_coding
ENSMUSG00000099269.2	-1.09189	0.38376	Calm5	protein_coding
ENSMUSG00000006676.12	-1.09193	0.349779	Usp19	protein_coding
ENSMUSG00000006342.10	-1.09205	0.323635	Susd2	protein_coding
ENSMUSG00000032458.6	-1.09211	0.323022	Copb2	protein_coding
ENSMUSG00000000959.5	-1.09214	0.356827	Oxa1l	protein_coding
ENSMUSG00000036078.12	-1.09218	0.362034	Sigmar1	protein_coding
ENSMUSG00000029161.6	-1.09256	0.388328	Cgref1	protein_coding
ENSMUSG00000090582.1	-1.09258	0.366297	Gm17024	antisense
ENSMUSG00000046808.13	-1.09261	0.367561	Atp10d	polymorphic_pseudogene
ENSMUSG00000056313.5	-1.09266	0.368956	1810011O10Rik	protein_coding
ENSMUSG00000079017.3	-1.09271	0.340634	Ifi27l2a	protein_coding
ENSMUSG00000061613.8	-1.09279	0.314135	U2af1	protein_coding
ENSMUSG00000029465.10	-1.09287	0.317449	Arpc3	protein_coding
ENSMUSG00000056851.9	-1.09294	0.312638	Pcbp2	protein_coding
ENSMUSG00000050854.5	-1.09296	0.380262	Tmem125	protein_coding
ENSMUSG00000037681.9	-1.09299	0.356567	Esyt3	protein_coding
ENSMUSG00000039771.9	-1.09304	0.333996	Polr2j	protein_coding
ENSMUSG00000021096.10	-1.0932	0.312727	Ppm1a	protein_coding
ENSMUSG00000051853.8	-1.09321	0.311949	Arf3	protein_coding
ENSMUSG00000026356.11	-1.09334	0.346424	Dars	protein_coding
ENSMUSG00000028572.9	-1.0934	0.353856	Hook1	protein_coding
ENSMUSG00000026917.11	-1.09343	0.361859	Wdr5	protein_coding
ENSMUSG00000079677.1	-1.09354	0.355331	Fdx1l	protein_coding
ENSMUSG00000032902.1	-1.09357	0.339267	Slc16a1	protein_coding
ENSMUSG00000018761.10	-1.09359	0.354847	Mpdu1	protein_coding
ENSMUSG00000027412.8	-1.09366	0.362085	Lpin3	protein_coding
ENSMUSG00000048170.10	-1.09368	0.344707	Mcmbp	protein_coding
ENSMUSG00000045730.3	-1.09376	0.368831	Adrb2	protein_coding
ENSMUSG00000030811.10	-1.09382	0.358775	Fbxl19	protein_coding
ENSMUSG00000031217.8	-1.09388	0.342215	Efnb1	protein_coding
ENSMUSG00000039000.4	-1.0942	0.328383	Ube3c	protein_coding
ENSMUSG00000060376.6	-1.09424	0.344942	Bckdha	protein_coding
ENSMUSG00000031004.7	-1.09454	0.317692	Mki67	protein_coding
ENSMUSG00000095868.1	-1.0946	0.375475	Gm23136	snoRNA
ENSMUSG00000024854.3	-1.09462	0.375402	Pold4	protein_coding
ENSMUSG00000029198.3	-1.09471	0.358202	Grpel1	protein_coding
ENSMUSG00000083327.1	-1.09476	0.339491	Vcp-rs	processed_pseudogene
ENSMUSG00000020386.5	-1.09477	0.305955	Sar1b	protein_coding
ENSMUSG00000052397.8	-1.09496	0.357505	Ezr	protein_coding
ENSMUSG00000074247.6	-1.09499	0.357344	Dda1	protein_coding
ENSMUSG00000029101.10	-1.09501	0.34728	Rgs12	protein_coding
ENSMUSG00000004936.8	-1.09508	0.355605	Map2k1	protein_coding
ENSMUSG00000038780.10	-1.09509	0.353309	Smurf1	protein_coding
ENSMUSG00000002767.9	-1.09511	0.342266	Mrpl2	protein_coding
ENSMUSG00000021048.6	-1.09533	0.336636	Mthfd1	protein_coding
ENSMUSG00000010277.7	-1.09541	0.305086	2610507B11Rik	protein_coding
ENSMUSG00000024007.10	-1.09552	0.355749	Ppil1	protein_coding
ENSMUSG00000032046.11	-1.09558	0.320487	Abhd12	protein_coding
ENSMUSG00000038848.10	-1.0956	0.343388	Ythdf1	protein_coding
ENSMUSG00000074656.8	-1.09567	0.314809	Eif2s2	protein_coding
ENSMUSG00000025995.12	-1.09572	0.345571	Wdr75	protein_coding
ENSMUSG00000098477.1	-1.09587	0.359299	Gm27853	misc_RNA
ENSMUSG00000026111.11	-1.09597	0.344098	Unc50	protein_coding
ENSMUSG00000016252.7	-1.09598	0.354653	Atp5e	protein_coding
ENSMUSG00000021650.6	-1.0962	0.342874	Ptcd2	protein_coding
ENSMUSG00000057788.9	-1.09631	0.350223	Ddx49	protein_coding
ENSMUSG00000042215.8	-1.09653	0.365635	Bag2	protein_coding
ENSMUSG00000025047.8	-1.09655	0.340279	Pdcd11	protein_coding
ENSMUSG00000082908.4	-1.09655	0.312169	Gm13736	processed_pseudogene
[truncated: 20,131 more rows]

## Sheet: Supplemental Table 2
Supplemental Table 2. Differential expression of mouse genes in MmuPV-1 papillomas arising in K17KO mice versus WT mice
Gene name	log2 fold change	adjusted p value
Skint3	7.93549	5.55884e-134
Skint9	7.1809	8.63489e-91
Skint4	6.35133	7.3664e-55
Ighv1-81	5.6074	1.65419e-25
Hba-a2	5.46016	3.21442e-66
Gm11585	5.02645	1.9937e-27
Hmgb1-ps8	4.80495	2.83467e-22
Gm7463	4.555	6.54036e-18
Gm30074	4.52851	3.19743e-21
Trbv13-2	4.30539	6.93432e-13
Gm32687	4.104	4.80023e-17
Trbv13-1	4.06184	1.23544e-11
Gm38357	4.01579	3.24916e-16
Skint6	3.97099	2.61965e-48
Syt4	3.90556	6.37362e-13
Gm12866	3.85024	4.84351e-25
Trbv12-2	3.82628	5.49939e-09
Trbv16	3.8224	1.54457e-09
Gbp6	3.797	4.86942e-64
Ighg2c	3.76272	3.40073e-09
2610507I01Rik	3.71263	3.5541e-47
Slc26a4	3.67439	1.05125e-10
Inmt	3.62861	7.19921e-27
Gm20634	3.60714	2.3558e-09
Fxyd4	3.56196	4.58228e-33
Trbv15	3.5408	2.22319e-07
Zfp872	3.45113	1.39957e-10
Gm26740	3.34557	7.75176e-20
Ighv3-6	3.25475	1.0532e-07
Gm43205	3.2503	8.73149e-12
Raet1e	3.25004	2.65529e-12
Mir7688	3.18279	6.70389e-07
Gm12823	3.18251	8.00221e-07
Gm26658	3.05458	3.81029e-06
Mir8099-1	3.03615	9.45788e-08
Gm26779	3.00869	4.29771e-09
8430422M14Rik	2.98347	9.57807e-11
9430037G07Rik	2.95461	4.63228e-06
Ms4a4b	2.95105	1.30873e-21
A830019P07Rik	2.93855	5.23666e-06
AA465934	2.88677	1.35881e-122
AC102496.1	2.79032	1.47781e-12
Ighv1-4	2.60469	0.00061409
Slitrk1	2.50389	1.28255e-05
Cd5l	2.50255	9.82082e-05
Vmn2r97	2.48783	0.000175003
Il17a	2.46587	0.0013704
Igf1os	2.46359	4.58146e-05
Halr1	2.44366	9.05238e-05
Gm6293	2.36218	0.00112472
Gm27477	2.35233	6.78931e-05
5830416I19Rik	2.34569	0.00086532
Reg3g	2.34382	0.000157152
5033406O09Rik	2.32184	8.20238e-06
Gm30238	2.31394	2.79863e-14
Gm26581	2.29279	0.000791383
Lipo3	2.29206	3.04054e-62
Igkv10-94	2.27224	0.00292179
Igkv1-110	2.25066	0.000483577
Gm27680	2.23871	0.00163326
1810062G17Rik	2.20946	1.10465e-10
H1foo	2.16752	0.0013701
Cyp2e1	2.10741	0.000287452
Uba1y	2.08372	0.00774035
Gm5421	2.07313	0.0025064
Ighv1-82	2.07164	0.00823342
Igkv1-117	2.06084	0.000227716
Nxpe2	2.05775	2.54313e-06
Ccdc60	2.05764	0.00045345
Gpr165	2.03952	2.45581e-05
Gm45640	2.03221	0.000522702
Foxo6os	2.02957	2.62385e-07
Chil3	2.01943	0.000849039
AC138790.3	2.01793	0.00468695
Aldh1a1	2.01174	6.61931e-18
Saa3	2.00918	0.00467987
Skint11	2.0045	4.80023e-17
Gm37261	1.99365	4.48519e-06
Insrr	1.99316	0.00163352
Pcsk9	1.98066	2.42348e-10
Slc4a10	1.97913	0.00534559
Gm6545	1.95997	0.0014526
Trbd1	1.92736	0.00615688
Cib3	1.92488	0.000856536
Gm9733	1.92146	1.10903e-06
Ccdc30	1.86255	4.46798e-10
Gm12736	1.8617	0.00956654
Mcub	1.85389	4.25935e-20
1810064F22Rik	1.84045	0.00837317
Gm6970	1.84012	0.00682806
Gm10825	1.82476	0.0100984
4632432E15Rik	1.81347	6.98085e-05
Vipr2	1.78657	4.48532e-09
Gbp2b	1.77981	3.31948e-07
Ms4a8a	1.77678	0.000196927
Igkv4-57-1	1.77229	0.0287163
B4gat1	1.76647	0.00691824
AC113458.1	1.76282	0.0170259
AC140469.1	1.74367	0.00155752
Gm7099	1.73975	0.0150738
Muc1	1.73745	1.89071e-07
Scara5	1.73345	3.69616e-12
Cd163l1	1.73235	1.97974e-09
Cdhr4	1.73085	0.00760661
Aldh1a2	1.73082	8.40748e-09
Igkv4-72	1.699	0.0364579
Slc25a31	1.69875	0.00634096
Ifit1bl1	1.69619	1.43043e-08
Tchhl1	1.69434	0.000184975
Nsun7	1.69396	5.37589e-07
Mapk4	1.69099	1.48537e-07
Vnn3	1.69079	0.00302818
Gm26760	1.68926	0.0210353
Gm12185	1.68918	6.55424e-07
Prl2c2	1.68879	0.00967772
Bcl2a1d	1.68017	5.35944e-11
U90926	1.6773	0.0345669
8030443G20Rik	1.66434	0.0344319
Vsig2	1.66322	0.000976201
Akr1c19	1.65802	2.41462e-05
Gm19514	1.6576	0.0209784
Irx6	1.64948	0.00156921
Sprr2a2	1.64772	2.88412e-06
Gm26565	1.64705	0.00509859
Hspd1-ps4	1.64034	0.000335866
Il17f	1.63413	0.0385342
Rgs17	1.62178	0.0143211
Gm11549	1.60597	0.0250613
Defb3	1.60322	0.0184461
Tcrg-V6	1.60114	0.0150361
Ifit3	1.58549	1.0637e-08
Ctnna2	1.58445	0.0021798
Rab3b	1.5805	0.0124471
Ighv10-3	1.57921	0.0236997
Shisa7	1.57754	0.0178122
Gm12811	1.56948	0.0056587
Klhl34	1.56785	0.0113346
Gm26703	1.56651	1.64919e-05
Trdv4	1.54878	7.1368e-05
Gm43011	1.54775	0.0306684
Gm10748	1.54742	0.00384046
Gm3791	1.54517	0.0273123
Zfp683	1.54148	0.034327
Gm26614	1.53642	0.0127159
Tmem269	1.53344	0.000574203
Spo11	1.53253	0.00647485
Phex	1.52876	0.0138648
2310040G07Rik	1.50361	0.00837317
Ighv5-9	1.50243	0.0383178
Il1rapl1	1.50026	0.0452756
Gm20655	1.49538	0.00626518
1700001K23Rik	1.49523	0.0199622
Tcrg-V5	1.4938	0.0287695
Hoxc4	1.49234	0.00862922
Serpina6	1.49115	0.00272722
Otof	1.49107	0.0238479
Sirpb1c	1.48946	1.84289e-07
7530428D23Rik	1.47845	0.0447661
Loxl4	1.47824	9.24493e-08
2810029C07Rik	1.47777	7.17155e-12
Gm42515	1.47559	0.0379255
Olfr920	1.47266	0.00030672
Gm45847	1.46753	0.034499
Gzma	1.46557	0.00486908
Tcrg-C1	1.46414	3.04625e-08
Ms4a4d	1.46357	6.37362e-13
Gm10441	1.45955	0.0344682
BB123696	1.45881	0.0436273
Klkb1	1.45825	0.00978634
Sirpb1b	1.45821	0.00227656
Cxcl10	1.45617	3.35617e-09
Gm17308	1.45545	0.0134373
C6	1.45517	0.00232742
Skint1	1.44863	4.18932e-15
1110002J07Rik	1.43583	0.00331656
Odaph	1.43461	0.00483095
Gm12224	1.4275	5.99752e-05
Gm12689	1.42696	0.0302479
Gpnmb	1.42429	6.46074e-09
Hkdc1	1.42346	0.024716
Slc9a3	1.41901	1.6519e-10
Olfr1389	1.41656	0.0497406
Arg1	1.41053	1.14678e-06
Dnase2b	1.4036	0.0403674
Ndufs5	1.40038	2.57318e-68
Rec8	1.39506	0.0496463
Gm26771	1.39174	1.756e-07
C530044C16Rik	1.38691	0.0126625
Hsd17b13	1.3653	0.031257
Sphkap	1.36367	0.00015914
Kcnd3	1.36366	0.000227102
C920009B18Rik	1.36233	1.79863e-08
AW112010	1.36038	8.35608e-14
Pspn	1.35714	0.014593
Pcdh9	1.35353	3.4142e-07
Pax1	1.35325	0.0155487
Pipox	1.34902	0.0136551
Pcdh17	1.34595	4.5241e-12
Cep112os1	1.33867	0.0347975
Gm13391	1.33315	0.000600754
Sfrp2	1.33252	5.0956e-07
Fcrl1	1.31571	0.0183221
Ighg2b	1.31097	0.00161314
Iigp1	1.3084	6.56237e-07
Rbpj	1.30764	1.90711e-58
Gm16958	1.30715	0.0199226
Gpx3	1.30432	8.08115e-09
Alk	1.30361	0.00695496
Tph2	1.3021	0.040268
Adamts15	1.29803	1.62639e-05
Nat8f7	1.29014	0.00491152
Ppp1r27	1.28867	0.0145946
Gm13717	1.2876	0.00823342
Lvrn	1.28603	0.00025334
Col10a1	1.27861	0.00190337
Hoxc5	1.27611	0.0375192
Odf3l1	1.2585	0.0131406
Hk3	1.25832	4.79058e-10
Blk	1.25558	0.00302818
Tgtp1	1.25539	1.57036e-05
Myod1	1.25523	0.00284413
Gabrb2	1.25134	0.00362608
BC021767	1.25045	0.000747579
Gm12212	1.24846	0.0219753
Gm48582	1.24077	0.047666
Gstp2	1.23867	3.93437e-05
Cxcl9	1.22877	1.70558e-07
Olfr94	1.22566	0.000410581
AC158605.1	1.22431	0.0261305
Gm43735	1.22383	0.00502873
Pcdh10	1.21978	0.000926658
Gcsam	1.21482	1.67668e-05
Acss3	1.21229	4.79531e-05
Gm5970	1.2098	2.6464e-05
Ppef2	1.20928	0.000665978
1700087I21Rik	1.20903	0.00837525
Gm26280	1.20615	0.0298823
Lyrm7	1.20599	3.64749e-08
Ifi206	1.20204	0.0213123
Sned1	1.19313	0.000161399
Nr1h4	1.19292	0.0235111
Barx1	1.18983	0.0381768
Bhmt	1.18611	0.0347715
6030407O03Rik	1.18475	0.0258123
Trpm3	1.18341	0.000574203
D3Ertd751e	1.18203	1.42978e-08
Ncoa7	1.17397	3.46282e-18
C1ql3	1.16994	0.00222434
Rgs8	1.16091	0.00534559
Gm10521	1.16042	0.0058567
Gpr33	1.1579	0.0499549
Col6a6	1.15384	0.0113464
Ccl6	1.15054	0.000226079
Nsg2	1.14824	0.000400013
Cldn10	1.14677	3.03899e-05
Prr15l	1.14488	0.0218126
Stab2	1.14214	0.0499488
Gm3055	1.13985	0.00426969
Slc35g2	1.13763	1.56533e-05
Ly6h	1.134	0.0113464
AC163635.1	1.13341	0.00105867
Foxl2os	1.13129	0.03854
Slc7a11	1.12862	2.17864e-05
Ctcflos	1.12518	0.028333
Col6a5	1.12206	0.0489172
Mfsd7a	1.12038	9.58019e-17
Amy1	1.11972	0.000186389
Agtr1a	1.11834	0.000609931
Fcgr4	1.11136	0.000248102
Islr2	1.10843	0.000931187
Fabp7	1.1078	0.0208738
9330159M07Rik	1.10773	0.00309338
Rnf112	1.10755	0.00709221
Adgb	1.102	0.0081499
Gm12688	1.10188	0.0136902
Gsta3	1.10009	9.54434e-05
F830016B08Rik	1.09944	1.45535e-07
Rhpn1	1.09552	0.0108058
Gm44694	1.09473	0.0426182
Etnk2	1.09237	5.49432e-05
Sfxn2	1.0895	9.80594e-19
Tpd52l1	1.08855	3.88845e-05
Spp1	1.08712	0.00307514
Gm8369	1.08659	4.45068e-05
E330013P04Rik	1.08456	3.12057e-06
Gm43813	1.08319	0.0437255
Plscr4	1.08158	3.08921e-06
D030045P18Rik	1.08144	0.0014524
Gm11723	1.08015	0.00874783
Il27	1.08012	0.00728733
Gm4951	1.07866	7.00587e-06
Ptx3	1.07843	0.014848
Gm26682	1.07657	0.012649
Mkrn2os	1.07583	0.021499
Tbx6	1.07191	0.00349867
Gm33869	1.07027	0.00455624
Gm10800	1.06886	0.0237319
Ifitm6	1.06873	0.00468695
Serpinb3a	1.0671	0.0488472
Itih2	1.06664	0.000366026
1190007I07Rik	1.06604	2.84053e-07
Fbln7	1.06315	0.000228042
Gm10604	1.06078	0.0336614
Irgm2	1.05964	2.0275e-09
Cnnm1	1.05955	0.00161783
Celf3	1.05827	0.0106769
Fgf12	1.05788	0.00491152
Lrrtm1	1.05411	0.0468284
Gm11427	1.05047	0.000144269
Trpm6	1.05034	5.99172e-07
Ugt8a	1.05016	0.00377955
Gm38314	1.05002	0.00722752
9930104L06Rik	1.04735	3.65218e-16
Hdc	1.04701	0.0320161
2310065F04Rik	1.04698	0.0374919
Tdg	1.04626	1.87681e-26
Sprr2i	1.0382	0.0301329
Cd40lg	1.03543	0.0409281
Scgb1b27	1.03448	0.0371802
Tgtp2	1.03329	0.00024596
Osr1	1.03175	0.00416184
Serpina3f	1.02914	0.00206472
Xlr4c	1.02651	0.0203146
Rspo1	1.0212	0.00217918
E130102H24Rik	1.02093	0.00120781
Hpx	1.01835	0.0332434
Myadml2os	1.01767	0.0215783
Tlr11	1.01633	0.00394406
Pcdhb9	1.01491	7.94484e-05
Gm4841	1.01273	0.00275477
Hapln1	1.01203	0.0117637
Gm49783	1.00654	0.039368
Anxa5	1.00559	5.38766e-22
Gzmb	1.00238	7.31747e-07
Gm15895	1.00182	0.0371551
Aldh1a7	0.997687	4.43674e-05
Retn	0.996524	0.00157734
Ccl9	0.996237	0.00303502
Sytl3	0.996161	5.99984e-06
Mterf4	0.995117	3.2965e-06
4930426I24Rik	0.993035	0.0473159
Gm38119	0.992569	0.0200779
Gm22249	0.991912	0.044695
Mrln	0.991108	0.0482728
Tnfaip6	0.983992	0.00118629
B230369F24Rik	0.982404	0.0486025
Trhde	0.982113	4.88862e-07
Gbp2	0.981947	2.73672e-08
Trgv2	0.981497	0.0191268
Pla2g4c	0.976431	0.000281989
Zfp385c	0.976155	0.00554602
1700019D03Rik	0.974568	0.000579228
Fez1	0.973927	9.89948e-05
Krt24	0.972081	0.0223362
Thbs4	0.968579	0.000858189
Galnt15	0.966549	0.000785848
Gm15557	0.966375	0.0150738
Klk12	0.964159	0.0109811
Ppfia2	0.964016	0.00155574
Gpr39	0.962906	0.0204977
Npas2	0.961338	0.00632678
Mogat1	0.958455	0.00890836
Ccrl2	0.958394	0.0286025
Fpr2	0.957587	0.044496
Skint10	0.953889	0.00161401
Gm36546	0.948382	0.0422856
Musk	0.9468	0.00470574
Rab7b	0.946492	1.99628e-12
Aass	0.945372	0.00123094
Ms4a14	0.943171	8.19101e-07
Gm37131	0.940752	0.0135309
2310034O05Rik	0.940389	0.0310976
Gdf5	0.937279	0.0156403
Bst1	0.933187	0.000132579
Hmgcs2	0.931535	0.00556896
Kcna6	0.929499	0.00305805
Gm14085	0.927938	0.016657
Ifit3b	0.927677	0.00288655
1810010H24Rik	0.927659	0.00699128
Ccn3	0.927507	9.4567e-05
Lpxn	0.926757	5.23521e-07
Gm37499	0.925472	0.0216038
Mir142hg	0.922522	0.000469546
Usp50	0.922257	0.0370582
Slc11a1	0.922162	0.00198732
C4b	0.921549	0.00267803
BC023105	0.920939	0.00810899
Klrc1	0.919463	0.000779408
Fam131b	0.918876	0.00204062
A4gnt	0.918702	0.0427876
2310014F06Rik	0.918563	0.0199523
Gm20743	0.918265	0.0384923
Klrb1c	0.916097	0.0181831
Col4a3	0.915024	0.0473744
Gm11837	0.914606	0.0146404
2310081O03Rik	0.912357	0.0497641
Crocc2	0.911975	0.0354565
Stx1b	0.910897	0.00086631
Noct	0.90591	0.00126794
Sh2d2a	0.904774	3.27885e-05
Ifi205	0.902739	0.0138766
Apod	0.899895	0.00144801
Slc6a12	0.898237	0.0143211
Rflna	0.894106	0.00171866
Gbp4	0.892473	0.000607275
Gm47483	0.891948	0.00483095
Tcrg-C2	0.891662	0.015004
Lsamp	0.891403	1.67668e-05
Hoxa2	0.890985	0.000775817
Adam33	0.890433	0.00394667
Mirg	0.889166	0.00888612
Fbxo2	0.887074	0.00261783
Ppargc1a	0.885231	0.00495439
Ccl5	0.884065	0.00577804
2700046G09Rik	0.88271	0.00286761
Ddo	0.882389	0.00141777
Serpina3c	0.881898	0.00771717
Gm43597	0.876833	0.00132812
Cilp	0.876271	0.000294329
Klhl13	0.874931	0.000144548
Lhfpl3	0.874772	0.0393235
Zfp773	0.872696	0.00680644
Trp53cor1	0.872464	0.0417741
Ifi207	0.872283	8.10791e-09
Eln	0.871942	0.0151867
Ccr10	0.870957	0.020057
A530064D06Rik	0.869258	0.00275477
A2m	0.86842	0.00147225
Gbp5	0.866943	0.000462158
B430306N03Rik	0.862394	0.00682806
Chad	0.861876	0.0127209
Gab3	0.859309	0.0011402
Hsd3b7	0.859271	0.00940775
Efhb	0.858314	0.0261995
Klrk1	0.858099	4.8488e-07
Trat1	0.856431	0.00476484
Slc29a4	0.856325	0.0248648
Luzp2	0.855298	0.0143211
Gm12802	0.855207	0.000154383
Thpo	0.854953	0.0232626
Il12b	0.854588	0.00276501
Zdhhc14	0.854289	2.90137e-05
Ncmap	0.854046	0.000727176
Crlf1	0.853711	0.010095
Bdh2	0.853362	7.86541e-07
Eya4	0.852948	7.65285e-05
Arsi	0.850148	0.000404485
Pkd2	0.848087	1.77727e-14
Col27a1	0.84518	0.00565927
Mir142b	0.844424	0.00252559
Gm9747	0.842942	1.03973e-06
Nova1	0.841364	0.0111771
Hist2h3c2	0.840706	0.0464839
Skint5	0.839798	0.0223362
Cpa6	0.8383	0.0323135
Plpp3	0.837621	0.000838073
Ccn2	0.835254	0.00245235
Gm15270	0.834353	0.00308353
Mfap5	0.833047	1.23196e-07
Pisd-ps1	0.832239	2.90137e-05
Lrrn4cl	0.830673	0.000264797
D630033A02Rik	0.825131	3.90666e-05
Slc38a3	0.824137	0.00459523
Clec3b	0.823907	0.0029808
Acan	0.823829	0.011477
Efemp1	0.823432	0.0149068
Efhd1os	0.823124	0.00335831
Calhm6	0.821603	0.00598594
Kcna2	0.821552	0.00200222
Gm19585	0.819392	0.00968288
Rtl3	0.819351	0.0102882
Foxo6	0.818783	0.000931187
Gm10419	0.817271	0.0164923
Cyp2f2	0.816332	0.00570189
Themis	0.815679	0.0192127
Rpl7a-ps7	0.815506	0.0287983
Clec3a	0.814308	0.0461978
Ypel4	0.814217	0.000321243
Gm26906	0.813866	0.0105443
Gm30003	0.813738	0.0241826
A130077B15Rik	0.811256	0.0343598
2010007H06Rik	0.810674	0.0172674
Nkg7	0.810632	0.0182945
Ahnak2	0.808911	2.07138e-12
2210408F21Rik	0.808224	0.00132629
Gm12250	0.808112	0.00623391
Chrne	0.80803	0.0344319
Stk32b	0.804738	0.00147225
Atcay	0.80343	0.0293754
Tmem100	0.802908	0.00230054
Ret	0.801271	3.20548e-07
Nmb	0.801137	0.00163348
Slc6a7	0.799471	0.0219316
Colec11	0.799094	0.00574891
Cp	0.797361	0.00235583
Vit	0.796243	0.010095
Gm19391	0.795044	0.0293818
Nat8f1	0.794519	0.0468054
Pamr1	0.794198	0.000324794
Fitm1	0.792786	0.0367132
Prelp	0.792146	0.00299636
Il18rap	0.786251	3.17364e-08
Gm26673	0.784671	0.0244639
Plekhf1	0.783232	0.000106956
Ntf3	0.782511	0.0116938
Acrbp	0.78177	0.00450872
Cldn19	0.781429	0.0443416
C130026I21Rik	0.781158	0.0379612
Ifi47	0.780889	3.98925e-05
Map7d2	0.780486	0.022564
Mansc4	0.780257	0.0314595
D430019H16Rik	0.78013	0.00394208
Klra17	0.779275	0.00354768
Treml2	0.77774	0.0442477
Cd226	0.776575	0.0145529
Mrap	0.77648	0.0314519
Prr33	0.776024	0.000159227
Gm13212	0.775631	0.0322688
Plscr2	0.775244	0.0367402
Cd8b1	0.77514	0.0269237
Igf2	0.773357	0.0352406
Lmx1a	0.773009	0.0179584
Apol7a	0.770604	0.000153251
Klri1	0.770302	0.0416983
Col9a3	0.769785	0.0322839
Klk1	0.769223	0.0195988
Lilr4b	0.768501	0.00661318
Mir6381	0.768305	0.000282126
Col11a2	0.764427	0.0308576
Batf3	0.764099	0.0218126
Zmat1	0.7639	0.00142361
Hist2h2be	0.763549	1.51063e-05
Tmem125	0.761709	0.0020375
Tlr12	0.759333	0.00560636
Mmp27	0.759166	0.0184242
Igf2bp2	0.759014	0.000124023
9330182L06Rik	0.758639	0.00337685
S100b	0.757682	0.0117768
Col4a4	0.75651	0.0104056
Gfpt2	0.756426	0.000163127
Dgki	0.756031	0.0452135
Akr1b10	0.75578	5.94133e-06
Hist3h2a	0.75576	0.00348407
Gm15851	0.754396	0.00485636
Trpv4	0.7541	0.00241357
Tbc1d10c	0.754057	0.00685761
Psca	0.753099	0.0123899
Gm4070	0.751626	0.00415628
Zfp354b	0.751475	0.0390842
Il18bp	0.751386	8.5095e-09
Fam221a	0.749834	0.00135694
Rasl10a	0.749712	0.0452473
Acadl	0.748014	0.000206744
9630013D21Rik	0.746618	0.0249829
Tle2	0.745364	0.00856968
Cidec	0.744229	0.0124811
Wnk4	0.743766	0.000527684
Ppp1r9a	0.7436	0.0185518
Gpr15	0.743528	0.0306394
Msx1	0.742994	0.00213431
Ctsg	0.741023	0.00617485
Best1	0.739946	0.00797931
Serpina3g	0.739705	0.0468054
Gm4316	0.737989	0.00634096
Tnfsf14	0.737697	0.00468057
C5ar1	0.737311	0.0239588
Pcolce2	0.73676	0.00280447
Fmo2	0.736737	0.019654
Layn	0.736347	0.000173753
Gm26797	0.73604	0.0100984
Skint2	0.73581	0.0467698
Sec14l5	0.734337	0.0384876
Slc28a2	0.733949	0.0215783
Crispld1	0.73072	0.0312209
Cyp7b1	0.730647	0.00175808
Gm15931	0.730037	0.0145548
Clec12a	0.728348	0.0127129
Sult1a1	0.727872	0.000297949
Mrgprx2	0.727721	0.019209
Ccn5	0.724693	0.00212608
Morc1	0.724522	0.00539473
Myoc	0.724063	0.0273238
Aqp2	0.72389	0.0289885
Socs2	0.723858	2.72465e-07
Angptl7	0.723315	0.0164591
Cfap70	0.722638	0.0339143
Foxp2	0.722413	0.00462625
Gbp3	0.721761	0.000631604
Aox3	0.721711	0.0383691
Irs1	0.72143	1.14224e-05
C2	0.721246	9.02255e-08
Xcl1	0.72007	0.0271626
Gm12216	0.71991	0.00440327
Cd7	0.718927	0.00420867
Gm266	0.718811	0.0360962
Gm37759	0.718503	0.0336509
Meg3	0.717609	0.0187285
Gm48084	0.717215	0.00147225
Adamtsl4	0.716962	0.000703419
Lyve1	0.715718	0.0152418
Popdc2	0.715457	0.0312108
Kctd4	0.715299	0.00671751
Sema3b	0.714893	0.000858189
Tgm2	0.714089	1.02456e-05
Cdkn1c	0.713828	0.00282433
Mpped2	0.713283	0.00417251
Serpina3n	0.712255	0.00237296
Tppp3	0.711787	0.00496531
Sgcb	0.71168	6.04441e-08
Gpr132	0.71072	0.000149787
Ccdc159	0.709731	0.017707
Cln5	0.709486	6.27657e-29
Adgrd1	0.707421	0.000788226
Itga10	0.705242	0.0163959
D830025C05Rik	0.703303	0.029904
Gm37787	0.702872	0.0352182
Bdkrb1	0.701646	0.0434142
Thsd7a	0.701625	0.0216038
Hs3st1	0.701277	0.0352948
Gm13111	0.700639	0.0221641
Cd274	0.697141	0.00012062
Cd8a	0.696151	0.0339778
Gm49601	0.695329	0.0176363
Rnasel	0.695009	5.14455e-08
AI839979	0.694253	0.0428641
Pf4	0.694036	0.0140211
6330409D20Rik	0.693964	0.0311081
Htra3	0.69344	0.000770138
4933412E12Rik	0.692204	0.0120444
Slc2a12	0.692112	3.76118e-06
Cd38	0.692065	0.000257388
Serpina3m	0.69152	0.0443501
Mag	0.690595	0.0461154
Gm15952	0.690551	0.00782441
Gsta4	0.690079	0.00313727
Gm37376	0.68975	0.00624844
Gm9877	0.689495	0.0045457
Myocos	0.688196	0.0349093
Gm14964	0.687502	0.0152418
Gm46224	0.68487	0.0340596
Tnxb	0.684417	0.0178605
Trdc	0.683649	0.000237227
Fgl2	0.683328	6.70746e-05
Sobp	0.682506	0.00511911
Themis2	0.681908	0.00295266
Il12rb1	0.68154	0.00259731
Dpt	0.681241	0.00564238
Smpx	0.681015	0.0188987
Gm12319	0.678501	0.0294833
Ccdc80	0.676963	2.13472e-05
Rcan2	0.676358	0.000718568
Gm5431	0.675269	0.0298064
B930095G15Rik	0.674789	0.00696981
Klrd1	0.674619	0.0152379
Frem1	0.674541	0.0344223
Slfn4	0.673527	0.0253831
Trim15	0.671923	0.0498157
Tmem255b	0.670988	0.00294221
Rpl34	0.67093	1.15785e-06
Xcr1	0.668951	0.00658721
Scube1	0.668711	0.0282719
Aox1	0.66675	0.000191445
Sgms2	0.666252	0.00191375
Gm44732	0.66562	0.00855332
A330023F24Rik	0.665286	0.0386193
Fam180a	0.664851	0.0221649
Parp3	0.664669	1.72337e-05
Klf9	0.66428	0.000747579
Gm20412	0.664111	6.19219e-05
Gm36266	0.663696	0.0147745
Trpm2	0.662827	0.0204838
G530012D18Rik	0.662545	0.00376273
Ccl12	0.661716	0.025344
Medag	0.66152	7.86003e-05
Ifi204	0.661179	0.000499062
Papss2	0.661147	0.00395654
Mefv	0.660252	0.0083014
Fmo1	0.659137	0.0127356
Grem1	0.658591	0.0222415
Gbp7	0.65823	0.000103715
Asah2	0.658169	0.00402732
Ppp2r2b	0.657963	0.0466106
Adgrg2	0.657716	0.000691918
Tnfrsf25	0.656658	0.0149068
Ecm2	0.656033	0.00499952
Hcar1	0.655451	0.0282777
Zap70	0.65466	0.00581229
Strip2	0.653866	0.0130833
Adamts10	0.653403	0.000651546
Izumo4	0.653162	0.00509859
Nrxn2	0.652788	0.0335847
Gprasp2	0.651369	0.0321788
Zbtb16	0.651298	0.0401173
Itk	0.650715	0.00410608
Shroom1	0.650465	0.0103614
Zbp1	0.650426	0.00302677
Unc93b1	0.650332	0.000552715
Tssk4	0.649985	0.026157
Lbp	0.649651	0.0269277
Nrep	0.649499	0.00354768
Bmper	0.64866	0.0198909
Osbpl6	0.645544	0.011387
Uba7	0.645384	1.43167e-05
9430069I07Rik	0.645345	0.0417747
Edil3	0.644989	0.0247855
C230096K16Rik	0.644696	0.0114347
Prf1	0.643525	0.0344859
Gm43618	0.643478	0.0491478
Hsh2d	0.643356	0.0205783
Arhgef11	0.643277	2.42424e-21
Hsd17b11	0.643	0.000163127
Prrg3	0.642771	0.00372218
Ccdc187	0.642332	0.0256632
Ctsw	0.64212	0.0261313
Meltf	0.641887	0.0430465
Ptprd	0.641558	0.00593475
Cxcr6	0.641392	0.00260613
Cerkl	0.640662	0.0175957
Neat1	0.640655	0.000483577
Scara3	0.640536	0.00594305
Dlx6	0.640258	0.0167181
Gm15883	0.6383	0.0344319
2900093K20Rik	0.638183	0.0468706
Glul	0.636877	0.0162927
Sp110	0.636706	0.0011363
Pdk4	0.636381	0.0443416
Serping1	0.635944	0.0135361
B230207O21Rik	0.634963	0.0314246
Creb5	0.634574	0.00206196
Galnt16	0.633733	0.0116125
1110025M09Rik	0.633472	0.0182097
Adamts5	0.632963	0.00108492
Mrgprf	0.632046	0.00898419
Cd46	0.631788	0.00885763
A530032D15Rik	0.630072	0.00799151
4930592A05Rik	0.62573	0.00113306
Cdh19	0.625653	0.0424977
Stat1	0.625534	0.000466839
Fam227a	0.625439	0.0282324
Fam107a	0.625274	0.0156357
Ntn1	0.625174	0.00187064
Slamf7	0.624267	0.012939
Gas6	0.623757	0.00549525
Nupr1	0.623189	0.000703419
Naip5	0.622044	0.0210705
Dcn	0.621312	0.0064652
9330175E14Rik	0.620859	0.00203562
Smoc1	0.620754	0.0352732
Fcgr1	0.619223	0.00467044
Ar	0.618585	0.0129624
Kif5a	0.618442	0.0182634
Cox7a1	0.618297	0.0293754
Lilrb4a	0.618003	0.00893823
AC119228.1	0.617502	0.00170498
Gm47163	0.617406	0.0331181
Cpeb1	0.617264	0.0016662
Rasl11b	0.617233	0.0143886
Xlr4a	0.617111	0.0336509
Cd83	0.616113	0.00119046
Gm32618	0.615303	0.0305192
Kcnq4	0.615024	0.00562321
Letm2	0.613904	0.0038259
AB124611	0.612998	0.0246298
Gm43980	0.612913	0.0083014
Clec10a	0.612235	0.0250126
Exoc3l4	0.611588	0.00113306
Itgb7	0.610892	0.00468057
Dennd6b	0.610264	0.0117443
Gm20559	0.61011	0.00188996
Lox	0.609401	0.0046413
Sdk1	0.609309	0.0136051
Dennd1c	0.607898	0.000129553
Irf7	0.607857	0.017348
Ebf1	0.606356	0.00579399
Cdiptos	0.606193	0.0172326
Adgre1	0.604825	0.0107571
Ifi211	0.604824	0.00593951
Celf2	0.604051	0.000564278
Tnfrsf14	0.602731	0.000455492
Ldb2	0.602367	0.0286995
Amt	0.602169	0.00690783
Enkur	0.600343	0.00771717
Radil	0.600258	0.00848925
Eepd1	0.600222	0.000923606
Emx2	0.599233	6.67296e-05
Mfap2	0.599079	0.0072594
Flt3l	0.598812	0.0209687
Olfr56	0.598807	0.022049
Hcst	0.598564	0.0259856
Pabpc4l	0.598313	0.0446476
A830012C17Rik	0.598268	0.00775987
Sowahb	0.597849	0.0257613
Slfn5	0.597563	0.000261682
Spaar	0.596509	0.049917
Ccdc17	0.595006	0.0123899
Selplg	0.594261	0.000833304
Gm11747	0.593893	0.0045457
Gm7265	0.593693	0.0448382
Fgf14	0.592225	0.0160997
Dhx58os	0.591771	0.00466247
Ptpn22	0.591755	0.00100432
Sync	0.590722	0.00368752
Rasl12	0.589604	0.0022505
Mme	0.589467	0.0482013
Thbs3	0.589146	0.011387
Art3	0.589136	4.83283e-05
Ccdc163	0.588294	0.00117961
Prrx2	0.58806	0.0131864
Cd3d	0.587045	0.0288146
Pglyrp4	0.586495	0.0472689
Tmem150b	0.585896	0.0127016
BC067074	0.58507	0.00731053
Gm49767	0.584419	0.0265473
Tspyl4	0.583309	0.00263621
Catspere2	0.583179	0.0273722
Ube2l6	0.582833	2.69975e-05
Glipr2	0.58282	0.0159559
Sntg2	0.58214	0.0444492
Trim30d	0.581206	0.00664254
Pik3r5	0.581018	0.00470574
Igfbp6	0.581007	0.0456797
Chrdl1	0.5807	0.0302857
Aldh3b1	0.580682	0.00685761
Cpxm1	0.580615	0.0148652
Ccl8	0.580251	0.0468054
Gm4366	-0.580279	0.00171304
Ube2t	-0.58052	0.0345129
Traip	-0.580712	0.00849715
Mms22l	-0.580841	0.000423965
Spry4	-0.581137	0.0191268
Slc2a1	-0.581664	0.0028745
Dpp4	-0.58317	0.00135214
Chek1	-0.583177	0.0259596
Igsf9b	-0.583318	0.00220839
Cdca2	-0.58493	0.00299247
Mki67	-0.586783	0.0332434
Gm8203	-0.586881	0.0329797
3010003L21Rik	-0.588529	0.00953034
Cit	-0.588797	0.00230054
Gpt	-0.589343	0.000427891
Slfn10-ps	-0.590535	0.0220103
Bloc1s2	-0.591037	1.12359e-06
Grhl2	-0.591046	0.00362919
Mybl2	-0.591527	0.0292407
Ndufb8	-0.592135	3.51096e-10
Zwilch	-0.592324	0.00211067
Tmem35a	-0.592547	0.036687
Gm12743	-0.59271	0.0404307
Wwc1	-0.59279	0.00235043
Gm4675	-0.593242	0.0461154
Gm4737	-0.593474	4.66898e-05
Kif22	-0.594322	0.00319901
Chaf1b	-0.596193	0.0016486
Ccdc18	-0.596309	0.0144582
Mthfd1	-0.598221	8.43373e-05
Cenpf	-0.599707	0.0210353
Rfc4	-0.599788	1.09896e-05
Nusap1	-0.599859	0.00349867
Cks1b	-0.602584	2.66995e-06
Ncl	-0.602729	0.000487361
Rnf43	-0.603583	0.000945651
Hmgb2	-0.604757	3.3316e-07
Zbtb7c	-0.605456	0.000104021
Cenpw	-0.606803	0.00459523
Zfp949	-0.60768	0.0374781
Cdca7	-0.609146	0.000663438
Gm19569	-0.609559	0.0259355
Lrp2bp	-0.610249	0.00496531
Nuf2	-0.610497	0.019987
Gins1	-0.611413	0.00688827
Cip2a	-0.613465	0.0050479
Lctl	-0.615138	0.0136162
Ccdc85c	-0.615366	1.30247e-06
Thyn1	-0.61676	3.38235e-16
Mcm2	-0.616795	0.000118716
Klrg2	-0.617599	0.0020477
Racgap1	-0.618	0.000680225
Nsl1	-0.618911	0.00303767
Gm6863	-0.619265	0.0220816
Cenph	-0.620599	0.00626994
Rps3a3	-0.622	0.0410131
Fancd2	-0.62399	0.00015046
Pgf	-0.624243	0.0107292
Tyms	-0.624945	1.47338e-06
Npm1	-0.626637	0.00153611
Sapcd2	-0.627369	0.0453284
Hmmr	-0.627813	0.0163698
Hirip3	-0.629276	3.2965e-06
Heyl	-0.630276	0.00272722
Kifc1	-0.63071	0.00433411
Lingo1	-0.63073	0.0148678
Krt14	-0.63082	2.4167e-05
Aspm	-0.631479	0.0220295
Lig1	-0.63465	8.61965e-08
Zfp365	-0.636068	7.71092e-06
Gm14091	-0.636999	0.00548816
Guk1	-0.637414	1.03336e-10
Anln	-0.638586	0.00255835
Knstrn	-0.63887	0.00156628
Gm10221	-0.639907	0.0203782
Gen1	-0.640596	0.00528999
Trp73	-0.642525	0.00463797
Gm12868	-0.643912	0.00315689
Kif11	-0.644644	0.00900045
Tnk1	-0.645007	0.00709805
Zfp862-ps	-0.645559	2.039e-06
Cep55	-0.646855	0.00650821
Psrc1	-0.647512	0.00295266
Kif15	-0.647749	0.00509859
Pbk	-0.649206	0.00633402
Ppat	-0.649282	1.45866e-06
Mad2l1	-0.650228	0.000220465
Mastl	-0.653057	0.00111752
Dusp9	-0.653301	0.0442892
Ano7	-0.654345	0.0147695
Nek2	-0.655098	0.00332624
Ddias	-0.657501	0.0151776
Kifc5b	-0.658184	8.0339e-05
Trip13	-0.660171	0.00351492
Ercc6l	-0.660292	0.00104957
Depdc1a	-0.661555	0.0379295
Cbs	-0.665525	0.000833304
Spc25	-0.667149	0.000439898
Nme4	-0.668404	0.000299382
Depdc7	-0.66843	1.29275e-05
Spdl1	-0.67178	0.000289423
Pcdhb11	-0.673528	0.00194069
Mid1	-0.673598	0.00394406
Diaph3	-0.674724	5.21398e-05
Esco2	-0.675471	0.00415284
Gm35315	-0.676104	0.0119722
Mcm5	-0.676645	1.65902e-05
Kif2c	-0.676829	0.00566726
Epop	-0.679211	0.00134918
Cdk1	-0.682151	0.00185587
Irx4	-0.683677	0.0062328
Polq	-0.683704	0.0195177
2010300C02Rik	-0.685107	0.00232742
Cox18	-0.685756	3.46081e-12
Tmem229a	-0.686392	0.0275831
Ncapg	-0.689626	0.00119692
Lrrn2	-0.690302	0.0205356
Oip5	-0.690916	0.0083014
Lmo1	-0.690958	0.00361225
Acad9	-0.691453	9.57807e-11
Ifit1bl2	-0.693383	0.0135712
Wdhd1	-0.694285	0.000104573
Ttk	-0.694912	0.00280447
Vpreb1	-0.696887	0.0485254
Kif18a	-0.698844	0.00821864
Exo1	-0.700384	0.0143765
Fignl1	-0.700997	0.00419059
Fst	-0.701641	0.00671684
Tmem139	-0.704025	0.00906327
Ipp	-0.706855	1.27159e-17
Mcm8	-0.707583	0.00135694
Cenps	-0.708405	1.30145e-06
Kif14	-0.709875	0.00086892
Oacyl	-0.710486	0.0230418
Ptprv	-0.710548	0.00165875
Gm14276	-0.710981	0.0186717
Fras1	-0.712006	0.00215846
Gm13394	-0.712038	0.00347513
Melk	-0.714089	0.000180079
Tesmin	-0.715477	0.0403728
Cdca7l	-0.716301	0.00114522
Tmem266	-0.717398	0.00675575
Faim2	-0.719303	0.0164439
Large2	-0.719485	0.000472896
Slc6a17	-0.721098	0.00543261
Kntc1	-0.722219	1.25963e-05
Gm14681	-0.723047	0.0193305
Top2a	-0.725882	0.00151564
Bub1	-0.726216	0.00132812
Spag5	-0.726948	0.000644622
Gm6477	-0.727122	0.0184461
Cnn1	-0.729722	0.00909338
Atp6v0e2	-0.730846	0.00201512
Washc3	-0.731564	8.618e-23
Kif18b	-0.735402	0.0036231
Lrr1	-0.738037	0.0156924
Ctse	-0.739902	0.0301666
Cntfr	-0.740044	0.000459672
Ska1	-0.745308	0.0011045
Knl1	-0.747823	0.00337675
Adat2	-0.748216	1.75173e-11
Depdc1b	-0.750437	0.00302818
Kif26a	-0.754009	3.21803e-05
Pgbd1	-0.757009	0.0167033
Gm7846	-0.757721	0.00302818
Ccnb1	-0.758793	0.00114628
Gm14328	-0.762497	0.020345
Gm11613	-0.764689	1.20104e-06
Gm15726	-0.764804	0.0251034
Nup43	-0.7665	6.3802e-08
Ckap2	-0.768148	0.00177889
BC030867	-0.769935	0.00135554
Hccs	-0.776894	0.00996902
Pou3f1	-0.777472	3.60064e-05
Gm37660	-0.777872	0.0098498
Syt13	-0.780088	0.014326
Ankrd37	-0.784894	0.000522702
Gm47525	-0.785351	0.0335774
Fam81a	-0.785555	3.19502e-05
Clec2l	-0.78791	0.0273261
Iqgap3	-0.788509	0.000393608
Gm9118	-0.791106	0.0297996
Mcm10	-0.792059	0.00270622
Folr1	-0.793762	0.0481331
Dtl	-0.79711	0.000294329
Shcbp1	-0.798353	0.00458726
Bub1b	-0.798744	0.00161314
Hadh	-0.799452	5.85899e-28
Gm48069	-0.801303	0.0374781
Ovol2	-0.80256	0.0145529
Jag2	-0.802831	5.91761e-07
Hells	-0.802843	7.1368e-05
4631405J19Rik	-0.807931	0.0391352
Dnah11	-0.808292	0.00045345
Dact2	-0.810283	0.0129825
Zdhhc24	-0.811488	6.09746e-15
Gm44985	-0.813296	0.0401448
Cenpm	-0.820036	0.00025334
Depp1	-0.828165	0.0072232
Nexmif	-0.829271	0.0116874
Dnph1	-0.830474	0.000112527
Grik3	-0.838968	0.0014886
Sostdc1	-0.840075	0.00159285
1500011B03Rik	-0.840282	2.91729e-13
Slc38a4	-0.843433	0.0051048
Nr1h5	-0.845483	0.00616487
5430403G16Rik	-0.849078	4.90237e-05
Sirpb1a	-0.852921	0.00514086
Gm26656	-0.86044	0.0379574
Tlr6	-0.861193	0.000266614
Npbwr1	-0.861329	0.0298823
Igsf9	-0.863269	7.75071e-05
Gm10156	-0.863772	0.0416845
Recql4	-0.865182	0.00048298
Ticrr	-0.866214	0.00039595
Prdm8	-0.86701	9.24862e-05
Ppp2r2c	-0.869844	0.0011918
Gm43699	-0.869939	0.0134085
Msl3	-0.873908	0.000120567
Gm48265	-0.884558	0.00337675
Ina	-0.887407	0.0408013
Hunk	-0.888407	0.0024579
Orc1	-0.889612	6.05821e-05
Trim17	-0.891369	0.0273261
Gm20632	-0.897221	4.59989e-07
Col13a1	-0.899403	1.80808e-08
Psat1	-0.904322	4.19741e-11
Gm49150	-0.904928	0.00823342
Slit1	-0.913202	0.0101104
Mnd1	-0.913528	3.01016e-10
Ces2e	-0.919631	0.00511762
Gm6356	-0.927167	0.0498837
Actg2	-0.928101	0.00337675
Gm7665	-0.934181	0.0240429
Gm38037	-0.935269	0.0163356
Adgrb1	-0.935786	0.00633402
Gm12663	-0.940262	0.0256048
Gbp10	-0.943954	0.00528999
Samd5	-0.945894	1.97602e-09
Ppm1n	-0.946149	0.00301808
Nes	-0.963086	2.24607e-12
Gm4924	-0.964883	5.50949e-08
Aldh3b3	-0.981383	5.13293e-06
Add2	-0.985985	0.0236212
Prps2	-0.991662	7.31747e-07
Pcbd1	-0.99283	0.00172384
Tmem267	-1.03104	2.16108e-13
AC138790.1	-1.03708	3.27885e-05
4930522L14Rik	-1.04238	2.36055e-10
Zfp605	-1.04445	3.07504e-09
A730035I17Rik	-1.04791	0.000252433
Trim59	-1.05088	3.64886e-18
Cabcoco1	-1.05131	0.0160431
Gm6723	-1.06112	0.0443207
Amdhd1	-1.07026	0.0249922
Gm12253	-1.07669	0.0124471
Npl	-1.08442	6.72639e-05
Trbc2	-1.08505	3.65235e-15
Trbv1	-1.08537	0.00839144
Zfp239	-1.08842	1.58796e-06
Grik4	-1.10334	0.0288704
Amd2	-1.10802	1.34325e-05
Gm17244	-1.11264	0.0195341
Gm10069	-1.11498	6.19219e-05
Zfp781	-1.13121	0.0347228
Morn4	-1.13891	1.75173e-11
Ttc39aos1	-1.14806	0.00534559
Gm21190	-1.15295	0.0449826
Gm25612	-1.1855	0.0211647
Pcsk1	-1.20087	0.00976894
Slfn8	-1.22249	1.57156e-11
Gm30978	-1.22795	0.000398079
Rbp4	-1.22909	8.54515e-14
Peli3	-1.23143	6.46825e-14
Gm32772	-1.24046	0.00328967
Gm9899	-1.24797	0.020107
Skint8	-1.24828	2.09861e-07
Trpv6	-1.25409	5.97419e-06
Ttc34	-1.26792	0.0229042
Gm8652	-1.27658	0.0216634
Gm7049	-1.28603	0.0112228
Ibsp	-1.30259	0.000838073
AC132148.1	-1.31331	0.000947717
Pcdhgb8	-1.31994	0.00328827
Gsdma3	-1.33309	0.00883319
Gm2164	-1.33851	0.00588455
Gm43391	-1.34731	0.0355758
Kcnk12	-1.34831	0.0223362
Gm43081	-1.35026	0.00549525
Adamdec1	-1.36721	0.00462914
Grin1	-1.37825	0.00466247
Hist2h2aa2	-1.37945	0.000203174
Gm4961	-1.39142	0.0353252
Gm42648	-1.40792	0.0113464
Gm38056	-1.43006	0.00178729
Gm42502	-1.43306	0.00878499
Gm8778	-1.43614	0.0101376
Gkn1	-1.45462	0.0382014
Cdh18	-1.47167	0.0118906
Gm12138	-1.47855	0.0310084
Cpn1	-1.48134	3.52677e-06
Gpr75	-1.49558	0.00249471
Gm6644	-1.53872	0.00123333
Cfi	-1.54047	0.0301406
E030044B06Rik	-1.54204	0.0164703
Cfap299	-1.56712	0.0202753
Gm3716	-1.56741	0.0105045
Gm10110	-1.57528	1.29275e-05
Grin1os	-1.58308	0.00568372
Lrfn5	-1.59675	0.0134732
Cbln1	-1.62744	0.0476123
Unc13c	-1.63905	0.000738486
Slc5a11	-1.67082	0.00661651
Selenbp2	-1.67135	2.85694e-05
Trbj2-1	-1.67494	0.00591837
Gm12840	-1.69454	0.0165882
Golga7b	-1.72118	3.97243e-05
Gm5874	-1.72129	0.00712457
Atp10d	-1.73286	7.92699e-50
Zfp951	-1.74513	6.55424e-07
Ighv6-3	-1.753	0.0256108
Mgarp	-1.75876	1.4649e-16
Gm39363	-1.76275	0.000318135
Bod1-ps	-1.79351	0.020073
Gm12925	-1.80797	0.00139386
Igkv8-24	-1.82799	0.0229546
Igkv15-103	-1.83222	0.0208738
8030423F21Rik	-1.85483	0.00387378
Cyp4a32	-1.95758	0.00549525
Cyp4a12a	-2.00914	0.00690783
Ighv3-2	-2.04527	0.00415628
Cfap54	-2.0669	3.93329e-07
Gm8797	-2.1104	1.71215e-15
Gm37170	-2.11499	2.49468e-09
Gm19587	-2.12212	0.00289496
Dmp1	-2.16011	3.39069e-11
Dppa1	-2.18033	0.00135694
Alb	-2.24184	3.35076e-12
Elavl4	-2.30139	8.20238e-06
Gm9625	-2.32108	3.89503e-49
Cxcl11	-2.33911	2.33542e-15
1010001B22Rik	-2.36716	0.00104957
Oaz2-ps	-2.41147	1.74101e-05
Gm42743	-2.43278	5.77268e-05
Gm6278	-2.45178	2.42424e-21
Gm12247	-2.49484	2.27657e-07
1190001M18Rik	-2.5073	1.04762e-06
Gm10086	-2.53276	1.87968e-09
Gpr179	-2.54533	8.30862e-13
AC131705.1	-2.5649	0.000270874
Gm2539	-2.58011	0.000257388
Ccl28	-2.65718	6.22211e-13
Itgad	-2.67704	6.32036e-27
Gm7879	-2.69061	8.29103e-13
Gm1821	-2.71947	5.22441e-173
AC127331.2	-2.75042	7.42094e-10
Dbh	-2.83085	5.80627e-06
Gm12813	-2.8869	8.24259e-08
9530077C05Rik	-2.89853	1.01198e-38
Hs3st4	-3.01727	8.59506e-06
Tes3-ps	-3.09771	7.17723e-34
Gm15920	-3.10762	8.35006e-26
Gm18860	-3.16461	3.54861e-15
Gm18227	-3.20839	1.47637e-08
Lipo4	-3.25228	1.14678e-06
Mir8099-2	-3.26632	4.44197e-07
Gm37819	-3.32119	5.37192e-07
Gm12892	-3.5447	9.6622e-11
Gm11425	-3.59875	9.49359e-31
Rpl34-ps2	-3.6056	2.65014e-15
Gm20075	-3.78221	8.63999e-37
Gm15264	-3.8925	1.0783e-22
Gm6645	-3.95502	2.37378e-12
Gm16011	-4.06637	3.34339e-14
Gm5841	-4.0758	1.28548e-15
Npm3-ps1	-4.13209	2.39774e-28
Gm8116	-4.14835	3.66916e-52
Gm9847	-4.14921	6.70261e-15
Trbv24	-4.21319	1.06279e-14
BC002163	-4.51823	5.19551e-155
Gm14165	-4.55497	2.26384e-130
Rbpj-ps3	-4.5631	4.59205e-65
Gm4875	-4.91947	1.16103e-34
Lipo2	-5.08827	4.37251e-31
Gm5898	-5.17636	1.71449e-104
Krt17	-5.26272	1.65031e-264
Hist1h2al	-5.26433	6.73824e-31
Rpl34-ps1	-5.34661	0
Gm8730	-5.57479	0
Gm15446	-5.75948	1.12573e-82
Gm9855	-6.33225	8.93422e-124
Gm6166	-6.41986	0
Gm20400	-6.69369	1.64582e-50
Gm6969	-7.04902	2.03196e-235

## Sheet: Supplemental Table 3
Supplemental Table 3. Gene ontology analysis for differentially expressed genes in K17KO papilloma versus WT papilloma
Genes upregulated in K17KO papilloma (vs. WT papilloma) and upregulated in K17KO mock ear (vs. WT mock ear)
Annotations	NGRa	TNGRb	NGc	TNGd	Hype	Hyp*f
GO:0035458: cellular response to interferon-beta (BP)	38	37681	8	139	1.24559e-12	7.53584e-10
GO:0050776: regulation of immune response (BP)	56	37681	7	139	1.5917e-09	3.20993e-07
GO:0042832: defense response to protozoan (BP)	30	37681	6	139	1.24761e-09	3.77403e-07
GO:0050852: T cell receptor signaling pathway (BP)	90	37681	7	139	4.62027e-08	6.98816e-06
GO:0006952: defense response (BP)	103	37681	6	139	2.4094e-06	0.000291537
GO:0042742: defense response to bacterium (BP)	171	37681	7	139	3.61523e-06	0.000364535
GO:0071346: cellular response to interferon-gamma (BP)	89	37681	5	139	2.05646e-05	0.00177737
GO:0060159: regulation of dopamine receptor signaling pathway (BP)	4	37681	2	139	8.06685e-05	0.00610056
GO:0009617: response to bacterium (BP)	239	37681	6	139	0.000271962	0.0182819
GO:0030534: adult behavior (BP)	36	37681	3	139	0.000320796	0.0194082
GO:0045087: innate immune response (BP)	375	37681	7	139	0.000507067	0.0255646
GO:0044406: adhesion of symbiont to host (BP)	9	37681	2	139	0.00047818	0.0262999
GO:0050830: defense response to Gram-positive bacterium (BP)	104	37681	4	139	0.000612727	0.0285154
GO:0034341: response to interferon-gamma (BP)	25	37681	2	139	0.00383368	0.0380226
GO:0030261: chromosome condensation (BP)	25	37681	2	139	0.00383368	0.0380226
GO:0099560: synaptic membrane adhesion (BP)	25	37681	2	139	0.00383368	0.0380226
GO:0003214: cardiac left ventricle morphogenesis (BP)	14	37681	2	139	0.00119419	0.0424991
GO:0010804: negative regulation of tumor necrosis factor-mediated signaling pathway (BP)	14	37681	2	139	0.00119419	0.0424991
GO:0032689: negative regulation of interferon-gamma production (BP)	27	37681	2	139	0.00446383	0.0435584
GO:0031936: negative regulation of chromatin silencing (BP)	13	37681	2	139	0.00102607	0.044341
GO:0002376: immune system process (BP)	434	37681	7	139	0.00118834	0.0479295
GO:0007169: transmembrane receptor protein tyrosine kinase signaling pathway (BP)	94	37681	3	139	0.00515448	0.0494994
Genes upregulated in K17KO papilloma (vs. WT papilloma) but not differentially expressed in K17KO mock ear (vs. WT mock ear)
Annotations	NGRa	TNGRb	NGc	TNGd	Hype	Hyp*f
GO:0006954: inflammatory response (BP)	313	37681	26	488	9.13792e-14	1.65488e-10
GO:0002376: immune system process (BP)	434	37681	27	488	2.70226e-11	2.44689e-08
GO:0030198: extracellular matrix organization (BP)	151	37681	15	488	1.40924e-09	5.10428e-07
GO:0006935: chemotaxis (BP)	126	37681	14	488	1.14045e-09	5.16338e-07
GO:0035458: cellular response to interferon-beta (BP)	38	37681	9	488	1.11255e-09	6.71612e-07
GO:0009617: response to bacterium (BP)	239	37681	18	488	2.91748e-09	8.80593e-07
GO:0034097: response to cytokine (BP)	61	37681	10	488	6.05046e-09	1.36967e-06
GO:0070098: chemokine-mediated signaling pathway (BP)	45	37681	9	488	5.5813e-09	1.44396e-06
GO:0007155: cell adhesion (BP)	495	37681	25	488	1.03691e-08	2.08649e-06
GO:0043434: response to peptide hormone (BP)	43	37681	8	488	7.28244e-08	1.31885e-05
GO:0006955: immune response (BP)	301	37681	18	488	1.02054e-07	1.68019e-05
GO:0071346: cellular response to interferon-gamma (BP)	89	37681	10	488	2.46955e-07	3.72696e-05
GO:0030593: neutrophil chemotaxis (BP)	73	37681	9	488	4.43698e-07	6.18105e-05
GO:0045087: innate immune response (BP)	375	37681	19	488	5.81722e-07	7.52499e-05
GO:0002250: adaptive immune response (BP)	126	37681	11	488	8.1932e-07	9.89192e-05
GO:0070374: positive regulation of ERK1 and ERK2 cascade (BP)	214	37681	14	488	9.23467e-07	0.000104525
GO:0002230: positive regulation of defense response to virus by host (BP)	28	37681	6	488	1.35357e-06	0.000144195
GO:0007204: positive regulation of cytosolic calcium ion concentration (BP)	165	37681	12	488	1.83718e-06	0.000184841
GO:0048245: eosinophil chemotaxis (BP)	18	37681	5	488	2.66085e-06	0.000253621
GO:0030199: collagen fibril organization (BP)	49	37681	7	488	3.14274e-06	0.000284575
GO:0019722: calcium-mediated signaling (BP)	72	37681	8	488	4.32895e-06	0.00037332
GO:0071347: cellular response to interleukin-1 (BP)	54	37681	7	488	6.12793e-06	0.00050444
GO:0050830: defense response to Gram-positive bacterium (BP)	104	37681	9	488	8.81417e-06	0.00069402
GO:0048247: lymphocyte chemotaxis (BP)	24	37681	5	488	1.23797e-05	0.000896785
GO:0042474: middle ear morphogenesis (BP)	24	37681	5	488	1.23797e-05	0.000896785
GO:0006885: regulation of pH (BP)	25	37681	5	488	1.53102e-05	0.00106642
GO:0007165: signal transduction (BP)	1039	37681	31	488	1.83117e-05	0.00122824
GO:0035754: B cell chemotaxis (BP)	5	37681	3	488	2.11753e-05	0.00136959
GO:0017144: drug metabolic process (BP)	15	37681	4	488	3.38682e-05	0.00211501
GO:0042832: defense response to protozoan (BP)	30	37681	5	488	3.89317e-05	0.00213652
GO:0002548: monocyte chemotaxis (BP)	30	37681	5	488	3.89317e-05	0.00213652
GO:0007613: memory (BP)	96	37681	8	488	3.65869e-05	0.00213738
GO:0071222: cellular response to lipopolysaccharide (BP)	221	37681	12	488	3.55252e-05	0.00214454
GO:0031663: lipopolysaccharide-mediated signaling pathway (BP)	31	37681	5	488	4.59263e-05	0.00244625
GO:0030335: positive regulation of cell migration (BP)	228	37681	12	488	4.80784e-05	0.00248771
GO:0032729: positive regulation of interferon-gamma production (BP)	51	37681	6	488	5.03025e-05	0.00253049
GO:0006952: defense response (BP)	103	37681	8	488	6.06338e-05	0.00296778
GO:0050679: positive regulation of epithelial cell proliferation (BP)	77	37681	7	488	6.44241e-05	0.00307032
GO:0001558: regulation of cell growth (BP)	54	37681	6	488	6.98144e-05	0.00324189
GO:0002860: positive regulation of natural killer cell mediated cytotoxicity directed against tumor cell target (BP)	7	37681	3	488	7.26915e-05	0.00329111
GO:0019835: cytolysis (BP)	19	37681	4	488	9.22981e-05	0.00407687
GO:0060326: cell chemotaxis (BP)	82	37681	7	488	9.63511e-05	0.00415457
GO:0050829: defense response to Gram-negative bacterium (BP)	83	37681	7	488	0.000104065	0.00438283
GO:0001501: skeletal system development (BP)	113	37681	8	488	0.000116627	0.0046936
GO:1901642: nucleoside transmembrane transport (BP)	8	37681	3	488	0.000115186	0.00474097
GO:1901741: positive regulation of myoblast fusion (BP)	21	37681	4	488	0.000139624	0.00549692
GO:0006508: proteolysis (BP)	564	37681	19	488	0.000169961	0.00559636
GO:0045954: positive regulation of natural killer cell mediated cytotoxicity (BP)	22	37681	4	488	0.00016891	0.00566473
GO:0010466: negative regulation of peptidase activity (BP)	117	37681	8	488	0.000148596	0.00572568
GO:0030326: embryonic limb morphogenesis (BP)	62	37681	6	488	0.000152297	0.00574604
GO:0043491: protein kinase B signaling (BP)	40	37681	5	488	0.000161609	0.00597292
GO:0042119: neutrophil activation (BP)	10	37681	3	488	0.000242102	0.00743129
GO:0006956: complement activation (BP)	10	37681	3	488	0.000242102	0.00743129
GO:0097028: dendritic cell differentiation (BP)	10	37681	3	488	0.000242102	0.00743129
GO:0033194: response to hydroperoxide (BP)	10	37681	3	488	0.000242102	0.00743129
GO:0032733: positive regulation of interleukin-10 production (BP)	25	37681	4	488	0.000283257	0.00840947
GO:0034341: response to interferon-gamma (BP)	25	37681	4	488	0.000283257	0.00840947
GO:0006811: ion transport (BP)	589	37681	19	488	0.000292427	0.0085417
GO:0043524: negative regulation of neuron apoptotic process (BP)	166	37681	9	488	0.000335685	0.00935269
GO:0006355: regulation of transcription, DNA-templated (BP)	1004	37681	27	488	0.000334435	0.00946348
GO:0002827: positive regulation of T-helper 1 type immune response (BP)	11	37681	3	488	0.00032969	0.00947729
GO:0010811: positive regulation of cell-substrate adhesion (BP)	47	37681	5	488	0.000349754	0.00959703
GO:0051607: defense response to virus (BP)	168	37681	9	488	0.000366507	0.00990664
GO:0045663: positive regulation of myoblast differentiation (BP)	27	37681	4	488	0.000385013	0.0102538
GO:2000778: positive regulation of interleukin-6 secretion (BP)	28	37681	4	488	0.000444611	0.0115027
GO:0006953: acute-phase response (BP)	28	37681	4	488	0.000444611	0.0115027
GO:0032496: response to lipopolysaccharide (BP)	107	37681	7	488	0.000501165	0.0126057
GO:0030575: nuclear body organization (BP)	3	37681	2	488	0.000497836	0.0126983
GO:0051216: cartilage development (BP)	78	37681	6	488	0.000534756	0.0132663
GO:0002430: complement receptor mediated signaling pathway (BP)	13	37681	3	488	0.000560541	0.0133571
GO:0032609: interferon-gamma production (BP)	13	37681	3	488	0.000560541	0.0133571
GO:0007275: multicellular organism development (BP)	1038	37681	27	488	0.00055528	0.0135894
GO:0007200: phospholipase C-activating G protein-coupled receptor signaling pathway (BP)	54	37681	5	488	0.000669544	0.0157473
GO:0009952: anterior/posterior pattern specification (BP)	113	37681	7	488	0.000694724	0.0161301
GO:0010951: negative regulation of endopeptidase activity (BP)	83	37681	6	488	0.000744372	0.017064
GO:0050776: regulation of immune response (BP)	56	37681	5	488	0.000791774	0.0179238
GO:0071385: cellular response to glucocorticoid stimulus (BP)	15	37681	3	488	0.000874749	0.0195577
GO:0035799: ureter maturation (BP)	4	37681	2	488	0.000987119	0.0210314
GO:0034103: regulation of tissue remodeling (BP)	4	37681	2	488	0.000987119	0.0210314
GO:1904717: regulation of AMPA glutamate receptor clustering (BP)	4	37681	2	488	0.000987119	0.0210314
GO:0045944: positive regulation of transcription by RNA polymerase II (BP)	1133	37681	28	488	0.000962075	0.0212478
GO:0051260: protein homooligomerization (BP)	235	37681	10	488	0.00106457	0.0224178
GO:0016525: negative regulation of angiogenesis (BP)	90	37681	6	488	0.00113828	0.023162
GO:0050852: T cell receptor signaling pathway (BP)	90	37681	6	488	0.00113828	0.023162
GO:0010628: positive regulation of gene expression (BP)	461	37681	15	488	0.00113111	0.0235453
GO:2000134: negative regulation of G1/S transition of mitotic cell cycle (BP)	37	37681	4	488	0.00130828	0.02494
GO:0048662: negative regulation of smooth muscle cell proliferation (BP)	37	37681	4	488	0.00130828	0.02494
GO:0016064: immunoglobulin mediated immune response (BP)	17	37681	3	488	0.0012824	0.0249722
GO:0051146: striated muscle cell differentiation (BP)	17	37681	3	488	0.0012824	0.0249722
GO:0032481: positive regulation of type I interferon production (BP)	17	37681	3	488	0.0012824	0.0249722
GO:0030101: natural killer cell activation (BP)	17	37681	3	488	0.0012824	0.0249722
GO:0042102: positive regulation of T cell proliferation (BP)	63	37681	5	488	0.0013531	0.0255258
GO:0055114: oxidation-reduction process (BP)	675	37681	19	488	0.00147177	0.0274782
GO:0050868: negative regulation of T cell activation (BP)	18	37681	3	488	0.00152415	0.0278812
GO:2000406: positive regulation of T cell migration (BP)	18	37681	3	488	0.00152415	0.0278812
GO:0042035: regulation of cytokine biosynthetic process (BP)	5	37681	2	488	0.00163108	0.0284028
GO:0045916: negative regulation of complement activation (BP)	5	37681	2	488	0.00163108	0.0284028
GO:0009115: xanthine catabolic process (BP)	5	37681	2	488	0.00163108	0.0284028
GO:0032020: ISG15-protein conjugation (BP)	5	37681	2	488	0.00163108	0.0284028
GO:0035744: T-helper 1 cell cytokine production (BP)	5	37681	2	488	0.00163108	0.0284028
GO:0090026: positive regulation of monocyte chemotaxis (BP)	19	37681	3	488	0.00179262	0.0306268
GO:0032331: negative regulation of chondrocyte differentiation (BP)	19	37681	3	488	0.00179262	0.0306268
GO:0071805: potassium ion transmembrane transport (BP)	99	37681	6	488	0.00185881	0.0314607
GO:0061844: antimicrobial humoral immune response mediated by antimicrobial peptide (BP)	68	37681	5	488	0.00190369	0.0319221
GO:0071356: cellular response to tumor necrosis factor (BP)	100	37681	6	488	0.00195624	0.0325023
GO:0010759: positive regulation of macrophage chemotaxis (BP)	20	37681	3	488	0.00208882	0.0340797
GO:0044130: negative regulation of growth of symbiont in host (BP)	20	37681	3	488	0.00208882	0.0340797
GO:0055072: iron ion homeostasis (BP)	43	37681	4	488	0.00229989	0.0371883
GO:0008284: positive regulation of cell population proliferation (BP)	547	37681	16	488	0.00232176	0.0372098
GO:0042472: inner ear morphogenesis (BP)	72	37681	5	488	0.00244984	0.0389181
GO:0030182: neuron differentiation (BP)	143	37681	7	488	0.00270378	0.0425787
GO:0001657: ureteric bud development (BP)	46	37681	4	488	0.00294992	0.0452738
GO:0006879: cellular iron ion homeostasis (BP)	46	37681	4	488	0.00294992	0.0452738
GO:0050766: positive regulation of phagocytosis (BP)	46	37681	4	488	0.00294992	0.0452738
GO:0048661: positive regulation of smooth muscle cell proliferation (BP)	76	37681	5	488	0.00310165	0.0472025
GO:0070995: NADPH oxidation (BP)	7	37681	2	488	0.00336683	0.0487787
GO:0019730: antimicrobial humoral response (BP)	7	37681	2	488	0.00336683	0.0487787
GO:0042297: vocal learning (BP)	7	37681	2	488	0.00336683	0.0487787
GO:0042118: endothelial cell activation (BP)	7	37681	2	488	0.00336683	0.0487787
GO:0032836: glomerular basement membrane development (BP)	7	37681	2	488	0.00336683	0.0487787
GO:0060669: embryonic placenta morphogenesis (BP)	7	37681	2	488	0.00336683	0.0487787
GO:0055085: transmembrane transport (BP)	417	37681	13	488	0.00339492	0.0487953
GO:0010977: negative regulation of neuron projection development (BP)	78	37681	5	488	0.00347059	0.0491034
GO:0071300: cellular response to retinoic acid (BP)	48	37681	4	488	0.00344684	0.0491514
GO:0090023: positive regulation of neutrophil chemotaxis (BP)	24	37681	3	488	0.00356907	0.0497198
GO:0030595: leukocyte chemotaxis (BP)	24	37681	3	488	0.00356907	0.0497198
Genes downregulated in K17KO papilloma (vs. WT papilloma) but not differentially expressed in K17KO mock ear (vs. WT mock ear)
Annotations	NGRa	TNGRb	NGc	TNGd	Hype	Hyp*f
GO:0007049: cell cycle (BP)	611	37681	43	212	3.55797e-34	3.14169e-31
GO:0051301: cell division (BP)	370	37681	33	212	1.30419e-29	5.75801e-27
GO:0007059: chromosome segregation (BP)	83	37681	15	212	9.42313e-19	2.77354e-16
GO:0000278: mitotic cell cycle (BP)	130	37681	13	212	5.73344e-13	1.26566e-10
GO:0000070: mitotic sister chromatid segregation (BP)	28	37681	8	212	2.48075e-12	4.38101e-10
GO:0006260: DNA replication (BP)	123	37681	12	212	6.11928e-12	9.00554e-10
GO:0007018: microtubule-based movement (BP)	77	37681	9	212	5.51863e-10	6.96135e-08
GO:0000281: mitotic cytokinesis (BP)	48	37681	7	212	9.78202e-09	9.59725e-07
GO:0006281: DNA repair (BP)	339	37681	14	212	9.62558e-09	1.06242e-06
GO:0007080: mitotic metaphase plate congression (BP)	32	37681	6	212	2.36964e-08	2.09239e-06
GO:0006974: cellular response to DNA damage stimulus (BP)	461	37681	15	212	6.61284e-08	5.30831e-06
GO:0006270: DNA replication initiation (BP)	24	37681	5	212	2.09484e-07	1.54145e-05
GO:0007094: mitotic spindle assembly checkpoint (BP)	25	37681	5	212	2.60659e-07	1.77047e-05
GO:0007093: mitotic cell cycle checkpoint (BP)	29	37681	5	212	5.72046e-07	3.60798e-05
GO:0090307: mitotic spindle assembly (BP)	30	37681	5	212	6.83321e-07	4.02248e-05
GO:0043523: regulation of neuron apoptotic process (BP)	32	37681	5	212	9.56807e-07	5.28038e-05
GO:0046602: regulation of mitotic centrosome separation (BP)	5	37681	3	212	1.74134e-06	9.04474e-05
GO:0007019: microtubule depolymerization (BP)	17	37681	4	212	2.18864e-06	9.66286e-05
GO:0007275: multicellular organism development (BP)	1038	37681	20	212	1.98284e-06	9.72691e-05
GO:0016310: phosphorylation (BP)	608	37681	15	212	2.15591e-06	0.000100193
GO:0051988: regulation of attachment of spindle microtubules to kinetochore (BP)	6	37681	3	212	3.4682e-06	0.00014583
GO:0051983: regulation of chromosome segregation (BP)	9	37681	3	212	1.43856e-05	0.000577386
GO:0010971: positive regulation of G2/M transition of mitotic cell cycle (BP)	28	37681	4	212	1.79366e-05	0.000688608
GO:0006468: protein phosphorylation (BP)	572	37681	13	212	2.45656e-05	0.00090381
GO:1905448: positive regulation of mitochondrial ATP synthesis coupled electron transport (BP)	2	37681	2	212	3.15054e-05	0.00111277
GO:0051310: metaphase plate congression (BP)	12	37681	3	212	3.72091e-05	0.00126368
GO:0043524: negative regulation of neuron apoptotic process (BP)	166	37681	7	212	4.60075e-05	0.00150461
GO:0007051: spindle organization (BP)	17	37681	3	212	0.000112644	0.00331549
GO:0010569: regulation of double-strand break repair via homologous recombination (BP)	17	37681	3	212	0.000112644	0.00331549
GO:0006310: DNA recombination (BP)	83	37681	5	212	0.000109316	0.00344735
GO:0019346: transsulfuration (BP)	4	37681	2	212	0.000187631	0.00517743
GO:0006261: DNA-dependent DNA replication (BP)	20	37681	3	212	0.000186507	0.00531243
GO:0002244: hematopoietic progenitor cell differentiation (BP)	95	37681	5	212	0.000206569	0.00552729
GO:0021987: cerebral cortex development (BP)	54	37681	4	212	0.000247099	0.00641732
GO:0010826: negative regulation of centrosome duplication (BP)	5	37681	2	212	0.000311557	0.0072396
GO:0051754: meiotic sister chromatid cohesion, centromeric (BP)	5	37681	2	212	0.000311557	0.0072396
GO:0000915: actomyosin contractile ring assembly (BP)	5	37681	2	212	0.000311557	0.0072396
GO:0044772: mitotic cell cycle phase transition (BP)	5	37681	2	212	0.000311557	0.0072396
GO:0008652: cellular amino acid biosynthetic process (BP)	24	37681	3	212	0.000325681	0.00737376
GO:0019693: ribose phosphate metabolic process (BP)	6	37681	2	212	0.000465601	0.00978871
GO:0051383: kinetochore organization (BP)	6	37681	2	212	0.000465601	0.00978871
GO:0007091: metaphase/anaphase transition of mitotic cell cycle (BP)	6	37681	2	212	0.000465601	0.00978871
GO:0018107: peptidyl-threonine phosphorylation (BP)	65	37681	4	212	0.000504086	0.0103513
GO:0035556: intracellular signal transduction (BP)	408	37681	9	212	0.000546973	0.0109768
GO:0090267: positive regulation of mitotic cell cycle spindle assembly checkpoint (BP)	7	37681	2	212	0.000649424	0.0127431
GO:0065003: protein-containing complex assembly (BP)	71	37681	4	212	0.000704666	0.0129629
GO:0051726: regulation of cell cycle (BP)	124	37681	5	212	0.000703813	0.0132227
GO:0000724: double-strand break repair via homologous recombination (BP)	73	37681	4	212	0.000782493	0.0132873
GO:0032467: positive regulation of cytokinesis (BP)	32	37681	3	212	0.000772098	0.0133679
GO:0007088: regulation of mitotic nuclear division (BP)	32	37681	3	212	0.000772098	0.0133679
GO:0006284: base-excision repair (BP)	32	37681	3	212	0.000772098	0.0133679
GO:0031069: hair follicle morphogenesis (BP)	31	37681	3	212	0.000702615	0.0134872
GO:0045740: positive regulation of DNA replication (BP)	33	37681	3	212	0.000845801	0.0140914
GO:1900264: positive regulation of DNA-directed DNA polymerase activity (BP)	8	37681	2	212	0.000862688	0.0141066
GO:0045617: negative regulation of keratinocyte differentiation (BP)	9	37681	2	212	0.00110506	0.0168236
GO:0009165: nucleotide biosynthetic process (BP)	9	37681	2	212	0.00110506	0.0168236
GO:0003208: cardiac ventricle morphogenesis (BP)	9	37681	2	212	0.00110506	0.0168236
GO:0008284: positive regulation of cell population proliferation (BP)	547	37681	10	212	0.00114981	0.0172082
GO:0000086: G2/M transition of mitotic cell cycle (BP)	36	37681	3	212	0.00109321	0.017551
GO:0051321: meiotic cell cycle (BP)	141	37681	5	212	0.00125139	0.0184162
GO:0007052: mitotic spindle organization (BP)	38	37681	3	212	0.00128101	0.0185432
GO:0051315: attachment of mitotic spindle microtubules to kinetochore (BP)	10	37681	2	212	0.00137621	0.0195999
GO:0006915: apoptotic process (BP)	562	37681	10	212	0.00140512	0.019694
GO:0042633: hair cycle (BP)	11	37681	2	212	0.00167581	0.0211391
GO:0035999: tetrahydrofolate interconversion (BP)	11	37681	2	212	0.00167581	0.0211391
GO:0072425: signal transduction involved in G2 DNA damage checkpoint (BP)	11	37681	2	212	0.00167581	0.0211391
GO:0010389: regulation of G2/M transition of mitotic cell cycle (BP)	11	37681	2	212	0.00167581	0.0211391
GO:0034501: protein localization to kinetochore (BP)	11	37681	2	212	0.00167581	0.0211391
GO:0008283: cell population proliferation (BP)	220	37681	6	212	0.00160333	0.0221209
GO:0030154: cell differentiation (BP)	888	37681	13	212	0.00167466	0.0227496
GO:0051382: kinetochore assembly (BP)	12	37681	2	212	0.00200353	0.0249171
GO:0007399: nervous system development (BP)	401	37681	8	212	0.00207368	0.0254313
GO:0016446: somatic hypermutation of immunoglobulin genes (BP)	13	37681	2	212	0.00235904	0.0285347
GO:0010804: negative regulation of tumor necrosis factor-mediated signaling pathway (BP)	14	37681	2	212	0.00274204	0.0318582
GO:0071168: protein localization to chromatin (BP)	14	37681	2	212	0.00274204	0.0318582
GO:0007076: mitotic chromosome condensation (BP)	14	37681	2	212	0.00274204	0.0318582
GO:0042127: regulation of cell population proliferation (BP)	180	37681	5	212	0.00361559	0.0399071
GO:0043588: skin development (BP)	54	37681	3	212	0.0035261	0.0399173
GO:0042475: odontogenesis of dentin-containing tooth (BP)	54	37681	3	212	0.0035261	0.0399173
GO:0001833: inner cell mass cell proliferation (BP)	16	37681	2	212	0.00358921	0.0401174
GO:0006164: purine nucleotide biosynthetic process (BP)	21	37681	2	212	0.00616612	0.0428715
GO:0010824: regulation of centrosome duplication (BP)	17	37681	2	212	0.00405275	0.0436412
GO:0001967: suckling behavior (BP)	17	37681	2	212	0.00405275	0.0436412
GO:0001556: oocyte maturation (BP)	22	37681	2	212	0.00675774	0.0466179
GO:0021772: olfactory bulb development (BP)	23	37681	2	212	0.00737408	0.0489573
GO:0097150: neuronal stem cell population maintenance (BP)	23	37681	2	212	0.00737408	0.0489573
GO:0007131: reciprocal meiotic recombination (BP)	23	37681	2	212	0.00737408	0.0489573
GO:0008361: regulation of cell size (BP)	23	37681	2	212	0.00737408	0.0489573
GO:0045737: positive regulation of cyclin-dependent protein serine/threonine kinase activity (BP)	23	37681	2	212	0.00737408	0.0489573
aNGR = Number of annotated genes in the reference list; NGR list with less or equal to 2 genes are excluded; bTNGR = Total number of genes in the reference list; cNG = Number of annotated genes in the input list; dTNG = Total number of genes in the input list; eHyp = Hypergeometric pValue; fHyp* = Corrected hypergeometric pValue.

## Sheet: Supplemental Table 4
Supplemental Table 4. Gene set list of GSEA analysis for genes homologous to human genes
UPREGULATED GENE SET	SIZE	ES	NES	NOM p-val	FDR q-val	FWER p-val
HALLMARK_ALLOGRAFT_REJECTION	145	0.31	4.48	0	0	0
HALLMARK_INTERFERON_GAMMA_RESPONSE	155	0.27	3.91	0	0	0
HALLMARK_MYOGENESIS	151	0.25	3.55	0	0	0
HALLMARK_EPITHELIAL_MESENCHYMAL_TRANSITION	147	0.23	3.15	0	0	0
HALLMARK_INFLAMMATORY_RESPONSE	158	0.2	2.99	0	0	0
HALLMARK_KRAS_SIGNALING_UP	134	0.21	2.79	0	0	0
HALLMARK_COMPLEMENT	128	0.19	2.46	0	0.001	0.005
HALLMARK_TNFA_SIGNALING_VIA_NFKB	148	0.17	2.4	0	0.002	0.009
HALLMARK_APOPTOSIS	101	0.2	2.36	0	0.002	0.011
HALLMARK_XENOBIOTIC_METABOLISM	111	0.19	2.32	0	0.002	0.013
HALLMARK_IL2_STAT5_SIGNALING	136	0.16	2.27	0	0.003	0.02
HALLMARK_INTERFERON_ALPHA_RESPONSE	76	0.22	2.27	0	0.003	0.02
HALLMARK_APICAL_JUNCTION	127	0.16	2.08	0.002	0.011	0.085
HALLMARK_IL6_JAK_STAT3_SIGNALING	68	0.21	2.05	0.002	0.012	0.1
HALLMARK_APICAL_SURFACE	32	0.3	2.02	0.006	0.014	0.12
DOWNREGULATED GENE SET	SIZE	ES	NES	NOM p-val	FDR q-val	FWER p-val
HALLMARK_G2M_CHECKPOINT	35	-0.2	-1.39	0.129	0.863	0.917
HALLMARK_FATTY_ACID_METABOLISM	67	-0.14	-1.31	0.143	0.618	0.97
HALLMARK_PANCREAS_BETA_CELLS	17	-0.23	-1.17	0.254	0.688	0.999
HALLMARK_WNT_BETA_CATENIN_SIGNALING	18	-0.23	-1.15	0.292	0.548	0.999
HALLMARK_DNA_REPAIR	41	-0.15	-1.1	0.304	0.507	1
HALLMARK_REACTIVE_OXIGEN_SPECIES_PATHWAY	26	-0.17	-1.05	0.384	0.499	1
HALLMARK_SPERMATOGENESIS	64	-0.11	-1.04	0.379	0.449	1
HALLMARK_TGF_BETA_SIGNALING	28	-0.13	-0.84	0.669	0.654	1

## Sheet: Supplemental Table 5
Supplemental Table 5. Gene list of top two enriched gene sets by GSEA
HALLMARK_ALLOGRAFT_REJECTION
Gene name	RANK IN GENE LIST	RANK METRIC SCORE	RUNNING ES	CORE ENRICHMENT
IL18RAP	16	11.9066	0.00527301	Yes
CXCL9	31	9.73652	0.010749	Yes
C2	63	6.77645	0.0144999	Yes
GBP2	68	6.52057	0.0209906	Yes
B2M	85	5.95961	0.0262636	Yes
TAPBP	100	5.29941	0.0317395	Yes
THY1	117	5.01547	0.0370125	Yes
IL12B	207	3.98742	0.0348781	Yes
IFNGR1	230	3.85905	0.0395423	Yes
STAT1	283	3.60195	0.0411624	Yes
GZMA	324	3.40336	0.0440001	Yes
CCL5	345	3.32664	0.0488672	Yes
TRAT1	350	3.31955	0.0553579	Yes
IL12RB1	360	3.29453	0.0613412	Yes
IRF7	399	3.13021	0.0643818	Yes
IL2RG	430	3.02569	0.0682342	Yes
ITK	459	2.93946	0.0722896	Yes
ZAP70	478	2.89132	0.0773597	Yes
CD7	485	2.88108	0.0836474	Yes
LY86	500	2.85245	0.0891233	Yes
HDAC9	531	2.78823	0.0929757	Yes
TLR3	625	2.59507	0.0904355	Yes
CD8B	662	2.53105	0.093679	Yes
GPR65	694	2.48359	0.09743	Yes
NCF4	721	2.44853	0.101688	Yes
TNF	737	2.42125	0.107063	Yes
KLRD1	762	2.38038	0.111524	Yes
CD40LG	777	2.35785	0.117	Yes
CD80	805	2.31792	0.121157	Yes
SOCS1	846	2.27676	0.123994	Yes
LYN	847	2.27632	0.130891	Yes
PSMB10	900	2.2041	0.132511	Yes
IL2RB	940	2.15052	0.13545	Yes
FASLG	955	2.13383	0.140926	Yes
CD3G	1014	2.07925	0.141937	Yes
PRKCG	1023	2.06827	0.148022	Yes
STAT4	1057	2.01827	0.15157	Yes
BCAT1	1077	2.00097	0.156539	Yes
TGFB2	1078	1.9964	0.163435	Yes
IFNAR2	1079	1.99594	0.170332	Yes
CD8A	1097	1.97315	0.175503	Yes
CD3D	1110	1.95761	0.181182	Yes
CD47	1120	1.9526	0.187166	Yes
GCNT1	1187	1.88622	0.187365	Yes
PRF1	1193	1.87344	0.193754	Yes
CD96	1227	1.8426	0.197302	Yes
CD247	1254	1.82636	0.201561	Yes
UBE2D1	1504	1.61906	0.183191	Yes
SIT1	1521	1.60883	0.188464	Yes
IRF8	1586	1.57053	0.188866	Yes
CD86	1598	1.56232	0.194647	Yes
NOS2	1607	1.55857	0.200731	Yes
CRTAM	1609	1.55721	0.207526	Yes
CCL4	1625	1.54806	0.212901	Yes
PTPRC	1632	1.54322	0.219189	Yes
CXCR3	1638	1.54126	0.225578	Yes
SRGN	1669	1.52694	0.22943	Yes
CTSS	1786	1.46353	0.224556	Yes
CCL11	1857	1.43115	0.22435	Yes
IL15	1888	1.41376	0.228202	Yes
TAP2	1897	1.41087	0.234287	Yes
CCL22	1917	1.39977	0.239255	Yes
CCL7	1920	1.39835	0.245949	Yes
EGFR	1941	1.38451	0.250816	Yes
HLA-DRA	1956	1.37555	0.256292	Yes
CD3E	2062	1.31952	0.252534	Yes
TLR1	2165	1.26949	0.249081	Yes
CD2	2300	1.21749	0.24238	Yes
CCND2	2315	1.20919	0.247856	Yes
CD4	2348	1.19556	0.251505	Yes
WAS	2533	1.11685	0.239731	Yes
IL16	2541	1.11441	0.245918	Yes
IFNG	2564	1.10368	0.250582	Yes
IL27RA	2582	1.09727	0.255753	Yes
IKBKB	2627	1.07827	0.258185	Yes
LCP2	2632	1.07702	0.264676	Yes
TLR2	2643	1.07135	0.270558	Yes
IRF4	2687	1.05181	0.273091	Yes
TAP1	2845	0.991454	0.264056	Yes
CFP	2910	0.973302	0.264459	Yes
RIPK2	2934	0.965963	0.269022	Yes
CSF1	2950	0.95832	0.274396	Yes
RPL3L	2986	0.94717	0.277741	Yes
NCR1	3050	0.927939	0.278245	Yes
LCK	3062	0.925382	0.284025	Yes
TRAF2	3067	0.923263	0.290516	Yes
IGSF6	3090	0.913649	0.29518	Yes
CCR5	3131	0.901005	0.298018	Yes
ST8SIA4	3166	0.889476	0.301464	Yes
PTPN6	3354	0.832868	0.289386	Yes
ITGAL	3404	0.816618	0.29131	Yes
HCLS1	3538	0.780658	0.284711	Yes
NCK1	3575	0.770005	0.287955	Yes
NLRP3	3595	0.766995	0.292923	Yes
IL7	3625	0.76115	0.296877	Yes
CD74	3677	0.747277	0.298599	Yes
MAP4K1	3712	0.740078	0.302045	Yes
JAK2	3815	0.713261	0.298592	Yes
SPI1	3870	0.698635	0.300009	Yes
ELANE	3908	0.687639	0.303151	Yes
CCR2	3912	0.686382	0.309743	Yes
CSK	3970	0.673568	0.310856	Yes
EIF4G3	4063	0.646241	0.308417	No
APBB1	4112	0.634774	0.310443	No
CD40	4471	0.551636	0.281013	No
CD28	4697	0.499644	0.265078	No
HLA-DMB	4778	0.483446	0.263857	No
HLA-DMA	4798	0.478701	0.268826	No
ELF4	4816	0.473419	0.273997	No
CCL19	4844	0.469382	0.278154	No
ICAM1	4888	0.460199	0.280687	No
IL2RA	4920	0.454614	0.284438	No
IL2	4952	0.449462	0.288189	No
IL9	4968	0.446281	0.293564	No
CCND3	5387	0.371592	0.258045	No
IFNGR2	5403	0.368548	0.26342	No
ITGB2	5419	0.366218	0.268794	No
HLA-DOB	5462	0.356349	0.271429	No
IL1B	5777	0.30505	0.246463	No
WARS	5934	0.281122	0.23753	No
IL12A	5963	0.276234	0.241586	No
STAB1	6087	0.25829	0.236001	No
IL4	6182	0.242432	0.23336	No
SOCS5	6291	0.226082	0.229297	No
ABI1	6375	0.21471	0.227772	No
BCL3	6408	0.211518	0.231421	No
LTB	6443	0.208203	0.234868	No
FGR	6617	0.185301	0.22421	No
ACHE	6621	0.184515	0.230802	No
IL4R	6768	0.164289	0.222884	No
DARS	6788	0.161548	0.227852	No
TIMP1	7128	0.121716	0.20035	No
EREG	7166	0.117935	0.203492	No
CCL2	7613	0.0742828	0.165132	No
INHBA	8238	0.0331596	0.108711	No
IL10	8434	0.0141891	0.0958204	No
MMP9	8545	0.00238761	0.0915551	No
BCL10	8577	-0.000877483	0.0953061	No
DEGS1	8794	-0.0150763	0.0802848	No
CAPG	8853	-0.0208643	0.081296	No
HIF1A	9068	-0.0406315	0.0664777	No
CD1D	9225	-0.0564526	0.0575447	No
CARTPT	9361	-0.0577073	0.0507427	No
CCR1	9863	-0.300382	0.00680207	No
GZMB	9918	-0.657874	0.00821917	No
HALLMARK_INTERFERON_GAMMA_RESPONSE
Gene name	RANK IN GENE LIST	RANK METRIC SCORE	RUNNING ES	CORE ENRICHMENT
CXCL10	27	10.4613	0.0037091	Yes
CXCL9	31	9.73652	0.00985599	Yes
IL18BP	39	8.60106	0.0155966	Yes
KLRK1	62	6.78032	0.0198136	Yes
CD38	67	6.58323	0.0258589	Yes
B2M	85	5.95961	0.0305837	Yes
UBE2L6	92	5.55534	0.0364259	Yes
IRF5	97	5.44503	0.0424712	Yes
TAPBP	100	5.29941	0.0487197	Yes
TNFAIP6	128	4.78476	0.0524288	Yes
CD274	150	4.43395	0.0567473	Yes
FGL2	181	4.16729	0.0601517	Yes
LY6E	184	4.1568	0.0664002	Yes
ZBP1	193	4.0782	0.0720392	Yes
STAT2	262	3.69368	0.0715837	Yes
PIM1	276	3.63772	0.0767149	Yes
STAT1	283	3.60195	0.0825571	Yes
GZMA	324	3.40336	0.0849457	Yes
CCL5	345	3.32664	0.0893658	Yes
TRAFD1	351	3.31848	0.0953096	Yes
SAMD9L	367	3.26708	0.100238	Yes
IRF7	399	3.13021	0.10354	Yes
ISG20	406	3.10653	0.109383	Yes
ITGB7	407	3.10407	0.115834	Yes
IFIT3	452	2.96619	0.117816	Yes
VCAM1	460	2.93812	0.123557	Yes
IRF1	564	2.70133	0.119547	Yes
HERC6	587	2.66765	0.123763	Yes
SLAMF7	724	2.4395	0.116401	Yes
TRIM26	741	2.41294	0.121227	Yes
PSMB8	771	2.36321	0.124733	Yes
XCL1	773	2.36292	0.131083	Yes
SERPING1	827	2.30402	0.132152	Yes
IL10RA	832	2.29838	0.138197	Yes
SOCS1	846	2.27676	0.143328	Yes
PSMB10	900	2.2041	0.144396	Yes
TNFAIP2	912	2.182	0.14973	Yes
PSMB9	933	2.1585	0.154151	Yes
IL2RB	940	2.15052	0.159993	Yes
GCH1	950	2.14116	0.16553	Yes
RSAD2	988	2.10143	0.168224	Yes
NLRC5	1001	2.09483	0.173456	Yes
EPSTI1	1015	2.07904	0.178587	Yes
BPGM	1046	2.04066	0.181992	Yes
ZNFX1	1047	2.03995	0.188443	Yes
STAT4	1057	2.01827	0.193981	Yes
IFNAR2	1079	1.99594	0.198299	Yes
IFIT2	1180	1.8899	0.194594	Yes
SAMHD1	1190	1.8822	0.200131	Yes
APOL6	1206	1.8626	0.205059	Yes
BST2	1433	1.66722	0.188555	Yes
IDO1	1566	1.57662	0.181599	Yes
IRF8	1586	1.57053	0.18612	Yes
CD86	1598	1.56232	0.191455	Yes
PARP14	1602	1.56022	0.197602	Yes
DHX58	1620	1.55131	0.202326	Yes
GPR18	1701	1.50915	0.200652	Yes
TXNIP	1774	1.47153	0.19979	Yes
IL15	1888	1.41376	0.194764	Yes
CCL7	1920	1.39835	0.198067	Yes
IRF2	1952	1.37795	0.20137	Yes
ST3GAL5	1985	1.363	0.204571	Yes
CMPK2	1994	1.35763	0.21021	Yes
CFB	2012	1.34831	0.214935	Yes
TRIM21	2204	1.25449	0.201986	Yes
CSF2RB	2279	1.22583	0.200921	Yes
OASL	2337	1.19822	0.201583	Yes
NFKBIA	2415	1.16834	0.200213	Yes
SP110	2418	1.16667	0.206461	Yes
LCP2	2632	1.07702	0.191278	Yes
CMKLR1	2678	1.05696	0.193158	Yes
IRF4	2687	1.05181	0.198797	Yes
TDRD7	2756	1.02687	0.198342	Yes
SOCS3	2841	0.99299	0.196261	Yes
TAP1	2845	0.991454	0.202408	Yes
P2RY14	2932	0.966224	0.200125	Yes
RIPK2	2934	0.965963	0.206475	Yes
CD69	3020	0.936939	0.204292	Yes
AUTS2	3023	0.935941	0.210541	Yes
LATS2	3037	0.931253	0.215672	Yes
SRI	3111	0.908571	0.214709	Yes
ST8SIA4	3166	0.889476	0.215675	Yes
OAS2	3316	0.843922	0.206992	Yes
TRIM14	3338	0.838056	0.211311	Yes
PTPN6	3354	0.832868	0.216239	Yes
SSPN	3373	0.826833	0.220862	Yes
FPR1	3385	0.822195	0.226196	Yes
PML	3452	0.804591	0.225944	Yes
MVP	3517	0.787386	0.225895	Yes
IL7	3625	0.76115	0.221478	Yes
IFIH1	3672	0.748692	0.223257	Yes
CD74	3677	0.747277	0.229303	Yes
JAK2	3815	0.713261	0.221838	Yes
MYD88	4003	0.665549	0.209296	Yes
OAS3	4046	0.653264	0.211481	Yes
CIITA	4101	0.636535	0.212448	Yes
NOD1	4128	0.632888	0.216258	Yes
PSME1	4129	0.632844	0.22271	Yes
XAF1	4232	0.606543	0.218801	Yes
VAMP5	4242	0.603881	0.224339	Yes
NAMPT	4263	0.59861	0.228759	Yes
LGALS3BP	4336	0.580596	0.227897	Yes
CASP1	4370	0.570292	0.230997	Yes
CD40	4471	0.551636	0.227291	Yes
LYSMD2	4474	0.549217	0.233539	Yes
EIF4E3	4562	0.530133	0.231154	Yes
TNFAIP3	4577	0.527116	0.236183	Yes
RIPK1	4631	0.514868	0.237252	Yes
PARP12	4644	0.511976	0.242484	Yes
NMI	4704	0.498074	0.242943	Yes
ISG15	4715	0.495587	0.248379	Yes
NCOA3	4747	0.490164	0.251682	Yes
IRF9	4774	0.485161	0.255492	Yes
HLA-DMA	4798	0.478701	0.259608	Yes
RTP4	4867	0.465384	0.259152	Yes
ICAM1	4888	0.460199	0.263572	Yes
UPP1	4912	0.455127	0.267688	Yes
PELI1	5094	0.424684	0.255754	No
IFI44	5103	0.423107	0.261394	No
IL15RA	5402	0.368658	0.237576	No
USP18	5499	0.349559	0.234276	No
OGFR	5879	0.289498	0.202231	No
WARS	5934	0.281122	0.203198	No
DDX58	5948	0.278103	0.208329	No
MTHFD2	6150	0.247744	0.194364	No
TNFSF10	6166	0.244659	0.199292	No
STAT3	6242	0.232857	0.198126	No
VAMP8	6288	0.22634	0.200007	No
ADAR	6405	0.21207	0.194676	No
NFKB1	6495	0.201615	0.192087	No
MX1	6538	0.195825	0.194272	No
SLC25A28	6631	0.182468	0.191379	No
IFI35	6729	0.169097	0.187978	No
C1R	6754	0.166656	0.191992	No
IL4R	6768	0.164289	0.197123	No
PLSCR1	6780	0.162015	0.202457	No
PTGS2	7265	0.104327	0.159747	No
CASP8	7268	0.104125	0.165995	No
PSME2	7269	0.104046	0.172447	No
IFI44L	7318	0.101105	0.174023	No
CDKN1A	7516	0.0865133	0.160465	No
CCL2	7613	0.0742828	0.157165	No
SECTM1	7714	0.061776	0.153459	No
TRIM25	8441	0.0134592	0.0861678	No
BANK1	8526	0.0041529	0.0840872	No
BTG1	8935	-0.02651	0.0490964	No
C1S	9011	-0.0345829	0.04793	No
TOR1B	9031	-0.0375879	0.0524517	No
IFITM3	9065	-0.0405562	0.0555513	No
HIF1A	9068	-0.0406315	0.0617998	No
MT2A	9083	-0.0422852	0.0668294	No
SOD2	9441	-0.0632845	0.0370189	No
PTPN2	9759	-0.0957352	0.0112714	No
PNP	9874	-0.379493	0.00614358	No
GBP6	9994	-5.25015	0.000507834	No
