# Supplementary material for: Stress keratin 17 enhances papillomavirus infection-induced disease by downregulating T cell recruitment
Source: PLoS Pathog. 2020 Jan 22;16(1):e1008206. doi: 10.1371/journal.ppat.1008206 (PMC6975545; doi:10.1371/journal.ppat.1008206)
Supplement: S5 Table — Related to Fig 3D. (XLSX) [file ppat.1008206.s005.xlsx]

## Sheet: Sheet1
Supplemental Table 5. Gene list of top two enriched gene sets by GSEA
HALLMARK_ALLOGRAFT_REJECTION
Gene name	RANK IN GENE LIST	RANK METRIC SCORE	RUNNING ES	CORE ENRICHMENT
IL18RAP	16	11.9066	0.00527301	Yes
CXCL9	31	9.73652	0.010749	Yes
C2	63	6.77645	0.0144999	Yes
GBP2	68	6.52057	0.0209906	Yes
B2M	85	5.95961	0.0262636	Yes
TAPBP	100	5.29941	0.0317395	Yes
THY1	117	5.01547	0.0370125	Yes
IL12B	207	3.98742	0.0348781	Yes
IFNGR1	230	3.85905	0.0395423	Yes
STAT1	283	3.60195	0.0411624	Yes
GZMA	324	3.40336	0.0440001	Yes
CCL5	345	3.32664	0.0488672	Yes
TRAT1	350	3.31955	0.0553579	Yes
IL12RB1	360	3.29453	0.0613412	Yes
IRF7	399	3.13021	0.0643818	Yes
IL2RG	430	3.02569	0.0682342	Yes
ITK	459	2.93946	0.0722896	Yes
ZAP70	478	2.89132	0.0773597	Yes
CD7	485	2.88108	0.0836474	Yes
LY86	500	2.85245	0.0891233	Yes
HDAC9	531	2.78823	0.0929757	Yes
TLR3	625	2.59507	0.0904355	Yes
CD8B	662	2.53105	0.093679	Yes
GPR65	694	2.48359	0.09743	Yes
NCF4	721	2.44853	0.101688	Yes
TNF	737	2.42125	0.107063	Yes
KLRD1	762	2.38038	0.111524	Yes
CD40LG	777	2.35785	0.117	Yes
CD80	805	2.31792	0.121157	Yes
SOCS1	846	2.27676	0.123994	Yes
LYN	847	2.27632	0.130891	Yes
PSMB10	900	2.2041	0.132511	Yes
IL2RB	940	2.15052	0.13545	Yes
FASLG	955	2.13383	0.140926	Yes
CD3G	1014	2.07925	0.141937	Yes
PRKCG	1023	2.06827	0.148022	Yes
STAT4	1057	2.01827	0.15157	Yes
BCAT1	1077	2.00097	0.156539	Yes
TGFB2	1078	1.9964	0.163435	Yes
IFNAR2	1079	1.99594	0.170332	Yes
CD8A	1097	1.97315	0.175503	Yes
CD3D	1110	1.95761	0.181182	Yes
CD47	1120	1.9526	0.187166	Yes
GCNT1	1187	1.88622	0.187365	Yes
PRF1	1193	1.87344	0.193754	Yes
CD96	1227	1.8426	0.197302	Yes
CD247	1254	1.82636	0.201561	Yes
UBE2D1	1504	1.61906	0.183191	Yes
SIT1	1521	1.60883	0.188464	Yes
IRF8	1586	1.57053	0.188866	Yes
CD86	1598	1.56232	0.194647	Yes
NOS2	1607	1.55857	0.200731	Yes
CRTAM	1609	1.55721	0.207526	Yes
CCL4	1625	1.54806	0.212901	Yes
PTPRC	1632	1.54322	0.219189	Yes
CXCR3	1638	1.54126	0.225578	Yes
SRGN	1669	1.52694	0.22943	Yes
CTSS	1786	1.46353	0.224556	Yes
CCL11	1857	1.43115	0.22435	Yes
IL15	1888	1.41376	0.228202	Yes
TAP2	1897	1.41087	0.234287	Yes
CCL22	1917	1.39977	0.239255	Yes
CCL7	1920	1.39835	0.245949	Yes
EGFR	1941	1.38451	0.250816	Yes
HLA-DRA	1956	1.37555	0.256292	Yes
CD3E	2062	1.31952	0.252534	Yes
TLR1	2165	1.26949	0.249081	Yes
CD2	2300	1.21749	0.24238	Yes
CCND2	2315	1.20919	0.247856	Yes
CD4	2348	1.19556	0.251505	Yes
WAS	2533	1.11685	0.239731	Yes
IL16	2541	1.11441	0.245918	Yes
IFNG	2564	1.10368	0.250582	Yes
IL27RA	2582	1.09727	0.255753	Yes
IKBKB	2627	1.07827	0.258185	Yes
LCP2	2632	1.07702	0.264676	Yes
TLR2	2643	1.07135	0.270558	Yes
IRF4	2687	1.05181	0.273091	Yes
TAP1	2845	0.991454	0.264056	Yes
CFP	2910	0.973302	0.264459	Yes
RIPK2	2934	0.965963	0.269022	Yes
CSF1	2950	0.95832	0.274396	Yes
RPL3L	2986	0.94717	0.277741	Yes
NCR1	3050	0.927939	0.278245	Yes
LCK	3062	0.925382	0.284025	Yes
TRAF2	3067	0.923263	0.290516	Yes
IGSF6	3090	0.913649	0.29518	Yes
CCR5	3131	0.901005	0.298018	Yes
ST8SIA4	3166	0.889476	0.301464	Yes
PTPN6	3354	0.832868	0.289386	Yes
ITGAL	3404	0.816618	0.29131	Yes
HCLS1	3538	0.780658	0.284711	Yes
NCK1	3575	0.770005	0.287955	Yes
NLRP3	3595	0.766995	0.292923	Yes
IL7	3625	0.76115	0.296877	Yes
CD74	3677	0.747277	0.298599	Yes
MAP4K1	3712	0.740078	0.302045	Yes
JAK2	3815	0.713261	0.298592	Yes
SPI1	3870	0.698635	0.300009	Yes
ELANE	3908	0.687639	0.303151	Yes
CCR2	3912	0.686382	0.309743	Yes
CSK	3970	0.673568	0.310856	Yes
EIF4G3	4063	0.646241	0.308417	No
APBB1	4112	0.634774	0.310443	No
CD40	4471	0.551636	0.281013	No
CD28	4697	0.499644	0.265078	No
HLA-DMB	4778	0.483446	0.263857	No
HLA-DMA	4798	0.478701	0.268826	No
ELF4	4816	0.473419	0.273997	No
CCL19	4844	0.469382	0.278154	No
ICAM1	4888	0.460199	0.280687	No
IL2RA	4920	0.454614	0.284438	No
IL2	4952	0.449462	0.288189	No
IL9	4968	0.446281	0.293564	No
CCND3	5387	0.371592	0.258045	No
IFNGR2	5403	0.368548	0.26342	No
ITGB2	5419	0.366218	0.268794	No
HLA-DOB	5462	0.356349	0.271429	No
IL1B	5777	0.30505	0.246463	No
WARS	5934	0.281122	0.23753	No
IL12A	5963	0.276234	0.241586	No
STAB1	6087	0.25829	0.236001	No
IL4	6182	0.242432	0.23336	No
SOCS5	6291	0.226082	0.229297	No
ABI1	6375	0.21471	0.227772	No
BCL3	6408	0.211518	0.231421	No
LTB	6443	0.208203	0.234868	No
FGR	6617	0.185301	0.22421	No
ACHE	6621	0.184515	0.230802	No
IL4R	6768	0.164289	0.222884	No
DARS	6788	0.161548	0.227852	No
TIMP1	7128	0.121716	0.20035	No
EREG	7166	0.117935	0.203492	No
CCL2	7613	0.0742828	0.165132	No
INHBA	8238	0.0331596	0.108711	No
IL10	8434	0.0141891	0.0958204	No
MMP9	8545	0.00238761	0.0915551	No
BCL10	8577	-0.000877483	0.0953061	No
DEGS1	8794	-0.0150763	0.0802848	No
CAPG	8853	-0.0208643	0.081296	No
HIF1A	9068	-0.0406315	0.0664777	No
CD1D	9225	-0.0564526	0.0575447	No
CARTPT	9361	-0.0577073	0.0507427	No
CCR1	9863	-0.300382	0.00680207	No
GZMB	9918	-0.657874	0.00821917	No
HALLMARK_INTERFERON_GAMMA_RESPONSE
Gene name	RANK IN GENE LIST	RANK METRIC SCORE	RUNNING ES	CORE ENRICHMENT
CXCL10	27	10.4613	0.0037091	Yes
CXCL9	31	9.73652	0.00985599	Yes
IL18BP	39	8.60106	0.0155966	Yes
KLRK1	62	6.78032	0.0198136	Yes
CD38	67	6.58323	0.0258589	Yes
B2M	85	5.95961	0.0305837	Yes
UBE2L6	92	5.55534	0.0364259	Yes
IRF5	97	5.44503	0.0424712	Yes
TAPBP	100	5.29941	0.0487197	Yes
TNFAIP6	128	4.78476	0.0524288	Yes
CD274	150	4.43395	0.0567473	Yes
FGL2	181	4.16729	0.0601517	Yes
LY6E	184	4.1568	0.0664002	Yes
ZBP1	193	4.0782	0.0720392	Yes
STAT2	262	3.69368	0.0715837	Yes
PIM1	276	3.63772	0.0767149	Yes
STAT1	283	3.60195	0.0825571	Yes
GZMA	324	3.40336	0.0849457	Yes
CCL5	345	3.32664	0.0893658	Yes
TRAFD1	351	3.31848	0.0953096	Yes
SAMD9L	367	3.26708	0.100238	Yes
IRF7	399	3.13021	0.10354	Yes
ISG20	406	3.10653	0.109383	Yes
ITGB7	407	3.10407	0.115834	Yes
IFIT3	452	2.96619	0.117816	Yes
VCAM1	460	2.93812	0.123557	Yes
IRF1	564	2.70133	0.119547	Yes
HERC6	587	2.66765	0.123763	Yes
SLAMF7	724	2.4395	0.116401	Yes
TRIM26	741	2.41294	0.121227	Yes
PSMB8	771	2.36321	0.124733	Yes
XCL1	773	2.36292	0.131083	Yes
SERPING1	827	2.30402	0.132152	Yes
IL10RA	832	2.29838	0.138197	Yes
SOCS1	846	2.27676	0.143328	Yes
PSMB10	900	2.2041	0.144396	Yes
TNFAIP2	912	2.182	0.14973	Yes
PSMB9	933	2.1585	0.154151	Yes
IL2RB	940	2.15052	0.159993	Yes
GCH1	950	2.14116	0.16553	Yes
RSAD2	988	2.10143	0.168224	Yes
NLRC5	1001	2.09483	0.173456	Yes
EPSTI1	1015	2.07904	0.178587	Yes
BPGM	1046	2.04066	0.181992	Yes
ZNFX1	1047	2.03995	0.188443	Yes
STAT4	1057	2.01827	0.193981	Yes
IFNAR2	1079	1.99594	0.198299	Yes
IFIT2	1180	1.8899	0.194594	Yes
SAMHD1	1190	1.8822	0.200131	Yes
APOL6	1206	1.8626	0.205059	Yes
BST2	1433	1.66722	0.188555	Yes
IDO1	1566	1.57662	0.181599	Yes
IRF8	1586	1.57053	0.18612	Yes
CD86	1598	1.56232	0.191455	Yes
PARP14	1602	1.56022	0.197602	Yes
DHX58	1620	1.55131	0.202326	Yes
GPR18	1701	1.50915	0.200652	Yes
TXNIP	1774	1.47153	0.19979	Yes
IL15	1888	1.41376	0.194764	Yes
CCL7	1920	1.39835	0.198067	Yes
IRF2	1952	1.37795	0.20137	Yes
ST3GAL5	1985	1.363	0.204571	Yes
CMPK2	1994	1.35763	0.21021	Yes
CFB	2012	1.34831	0.214935	Yes
TRIM21	2204	1.25449	0.201986	Yes
CSF2RB	2279	1.22583	0.200921	Yes
OASL	2337	1.19822	0.201583	Yes
NFKBIA	2415	1.16834	0.200213	Yes
SP110	2418	1.16667	0.206461	Yes
LCP2	2632	1.07702	0.191278	Yes
CMKLR1	2678	1.05696	0.193158	Yes
IRF4	2687	1.05181	0.198797	Yes
TDRD7	2756	1.02687	0.198342	Yes
SOCS3	2841	0.99299	0.196261	Yes
TAP1	2845	0.991454	0.202408	Yes
P2RY14	2932	0.966224	0.200125	Yes
RIPK2	2934	0.965963	0.206475	Yes
CD69	3020	0.936939	0.204292	Yes
AUTS2	3023	0.935941	0.210541	Yes
LATS2	3037	0.931253	0.215672	Yes
SRI	3111	0.908571	0.214709	Yes
ST8SIA4	3166	0.889476	0.215675	Yes
OAS2	3316	0.843922	0.206992	Yes
TRIM14	3338	0.838056	0.211311	Yes
PTPN6	3354	0.832868	0.216239	Yes
SSPN	3373	0.826833	0.220862	Yes
FPR1	3385	0.822195	0.226196	Yes
PML	3452	0.804591	0.225944	Yes
MVP	3517	0.787386	0.225895	Yes
IL7	3625	0.76115	0.221478	Yes
IFIH1	3672	0.748692	0.223257	Yes
CD74	3677	0.747277	0.229303	Yes
JAK2	3815	0.713261	0.221838	Yes
MYD88	4003	0.665549	0.209296	Yes
OAS3	4046	0.653264	0.211481	Yes
CIITA	4101	0.636535	0.212448	Yes
NOD1	4128	0.632888	0.216258	Yes
PSME1	4129	0.632844	0.22271	Yes
XAF1	4232	0.606543	0.218801	Yes
VAMP5	4242	0.603881	0.224339	Yes
NAMPT	4263	0.59861	0.228759	Yes
LGALS3BP	4336	0.580596	0.227897	Yes
CASP1	4370	0.570292	0.230997	Yes
CD40	4471	0.551636	0.227291	Yes
LYSMD2	4474	0.549217	0.233539	Yes
EIF4E3	4562	0.530133	0.231154	Yes
TNFAIP3	4577	0.527116	0.236183	Yes
RIPK1	4631	0.514868	0.237252	Yes
PARP12	4644	0.511976	0.242484	Yes
NMI	4704	0.498074	0.242943	Yes
ISG15	4715	0.495587	0.248379	Yes
NCOA3	4747	0.490164	0.251682	Yes
IRF9	4774	0.485161	0.255492	Yes
HLA-DMA	4798	0.478701	0.259608	Yes
RTP4	4867	0.465384	0.259152	Yes
ICAM1	4888	0.460199	0.263572	Yes
UPP1	4912	0.455127	0.267688	Yes
PELI1	5094	0.424684	0.255754	No
IFI44	5103	0.423107	0.261394	No
IL15RA	5402	0.368658	0.237576	No
USP18	5499	0.349559	0.234276	No
OGFR	5879	0.289498	0.202231	No
WARS	5934	0.281122	0.203198	No
DDX58	5948	0.278103	0.208329	No
MTHFD2	6150	0.247744	0.194364	No
TNFSF10	6166	0.244659	0.199292	No
STAT3	6242	0.232857	0.198126	No
VAMP8	6288	0.22634	0.200007	No
ADAR	6405	0.21207	0.194676	No
NFKB1	6495	0.201615	0.192087	No
MX1	6538	0.195825	0.194272	No
SLC25A28	6631	0.182468	0.191379	No
IFI35	6729	0.169097	0.187978	No
C1R	6754	0.166656	0.191992	No
IL4R	6768	0.164289	0.197123	No
PLSCR1	6780	0.162015	0.202457	No
PTGS2	7265	0.104327	0.159747	No
CASP8	7268	0.104125	0.165995	No
PSME2	7269	0.104046	0.172447	No
IFI44L	7318	0.101105	0.174023	No
CDKN1A	7516	0.0865133	0.160465	No
CCL2	7613	0.0742828	0.157165	No
SECTM1	7714	0.061776	0.153459	No
TRIM25	8441	0.0134592	0.0861678	No
BANK1	8526	0.0041529	0.0840872	No
BTG1	8935	-0.02651	0.0490964	No
C1S	9011	-0.0345829	0.04793	No
TOR1B	9031	-0.0375879	0.0524517	No
IFITM3	9065	-0.0405562	0.0555513	No
HIF1A	9068	-0.0406315	0.0617998	No
MT2A	9083	-0.0422852	0.0668294	No
SOD2	9441	-0.0632845	0.0370189	No
PTPN2	9759	-0.0957352	0.0112714	No
PNP	9874	-0.379493	0.00614358	No
GBP6	9994	-5.25015	0.000507834	No
